# Supplementary material for: North American Xyleborini north of Mexico: a review and key to genera and species (Coleoptera, Curculionidae, Scolytinae)
Source: Zookeys. 2018 Jun 19;(768):19–68. doi: 10.3897/zookeys.768.24697 (PMC6019436; doi:10.3897/zookeys.768.24697)
Supplement: XML Treatment for Anisandrus dispar [file zookeys.768.24697-treatment14.xml]

<!DOCTYPE tp:taxon-treatment
  PUBLIC "-//TaxonX//DTD Taxonomic Treatment Publishing DTD v0 20100105//EN" "tax-treatment-NSO.dtd">
<tp:taxon-treatment xmlns:tp="http://www.plazi.org/taxpub"><tp:treatment-meta><kwd-group><label>Taxon classification</label><kwd><named-content xmlns:xlink="http://www.w3.org/1999/xlink" content-type="kingdom">Animalia</named-content></kwd><kwd><named-content xmlns:xlink="http://www.w3.org/1999/xlink" content-type="order">Coleoptera</named-content></kwd><kwd><named-content xmlns:xlink="http://www.w3.org/1999/xlink" content-type="family">Curculionidae</named-content></kwd></kwd-group><mixed-citation publication-type="journal"><person-group><name><surname>Gomez</surname><given-names>Demian F.</given-names></name><name><surname>Rabaglia</surname><given-names>Robert J.</given-names></name><name><surname>Fairbanks</surname><given-names>Katherine E. O.</given-names></name><name><surname>Hulcr</surname><given-names>Jiri</given-names></name></person-group><article-title>North American <tp:taxon-name><tp:taxon-name-part taxon-name-part-type="tribe">Xyleborini</tp:taxon-name-part></tp:taxon-name> north of Mexico: a review and key to genera and species (<tp:taxon-name><tp:taxon-name-part taxon-name-part-type="order">Coleoptera</tp:taxon-name-part></tp:taxon-name>, <tp:taxon-name><tp:taxon-name-part taxon-name-part-type="family">Curculionidae</tp:taxon-name-part></tp:taxon-name>, <tp:taxon-name><tp:taxon-name-part taxon-name-part-type="subfamily">Scolytinae</tp:taxon-name-part></tp:taxon-name>)</article-title><source>Zookeys</source><day>19</day><month>6</month><year>2018</year><volume>2018</volume><issue>768</issue><fpage>19</fpage><lpage>68</lpage><pub-id pub-id-type="doi">10.3897/zookeys.768.24697</pub-id></mixed-citation></tp:treatment-meta><tp:nomenclature><tp:taxon-name>
              <tp:taxon-name-part taxon-name-part-type="genus" reg="Anisandrus">Anisandrus</tp:taxon-name-part>
              <tp:taxon-name-part taxon-name-part-type="species" reg="dispar">dispar</tp:taxon-name-part>
            </tp:taxon-name><tp:taxon-authority>(Fabricius, 1792)</tp:taxon-authority><xref ref-type="fig" rid="F5">Fig. 5</xref><tp:nomenclature-citation-list><tp:nomenclature-citation><tp:taxon-name>
                  <tp:taxon-name-part taxon-name-part-type="genus" reg="Apate">Apate</tp:taxon-name-part> <tp:taxon-name-part taxon-name-part-type="species" reg="dispar">dispar</tp:taxon-name-part></tp:taxon-name><comment>Fabricius, 1792.</comment></tp:nomenclature-citation><tp:nomenclature-citation><tp:taxon-name>
                  <tp:taxon-name-part taxon-name-part-type="genus" reg="Bostrichus">Bostrichus</tp:taxon-name-part> <tp:taxon-name-part taxon-name-part-type="species" reg="brevis">brevis</tp:taxon-name-part></tp:taxon-name><comment>Panzer, 1793. Synonymy Eichhoff 1878.</comment></tp:nomenclature-citation><tp:nomenclature-citation><tp:taxon-name>
                  <tp:taxon-name-part taxon-name-part-type="genus" reg="Bostrichus">Bostrichus</tp:taxon-name-part> <tp:taxon-name-part taxon-name-part-type="species" reg="thoracicus">thoracicus</tp:taxon-name-part></tp:taxon-name><comment>Panzer, 1793. Synonymy Hagedorn 1910.</comment></tp:nomenclature-citation><tp:nomenclature-citation><tp:taxon-name>
                  <tp:taxon-name-part taxon-name-part-type="genus" reg="Scolytus">Scolytus</tp:taxon-name-part> <tp:taxon-name-part taxon-name-part-type="species" reg="pyri">pyri</tp:taxon-name-part></tp:taxon-name><comment>Peck, 1817. Synonymy Hubbard 1897.</comment></tp:nomenclature-citation><tp:nomenclature-citation><tp:taxon-name>
                  <tp:taxon-name-part taxon-name-part-type="genus" reg="Bostrichus">Bostrichus</tp:taxon-name-part> <tp:taxon-name-part taxon-name-part-type="species" reg="tachygraphus">tachygraphus</tp:taxon-name-part></tp:taxon-name><comment>Sahlberg, 1834. Synonymy Eichhoff 1878.</comment></tp:nomenclature-citation><tp:nomenclature-citation><tp:taxon-name>
                  <tp:taxon-name-part taxon-name-part-type="genus" reg="Bostrichus">Bostrichus</tp:taxon-name-part> <tp:taxon-name-part taxon-name-part-type="species" reg="ratzeburgi">ratzeburgi</tp:taxon-name-part></tp:taxon-name><comment>Kolenati, 1846. Synonymy Ferrari 1867.</comment></tp:nomenclature-citation><tp:nomenclature-citation><tp:taxon-name>
                  <tp:taxon-name-part taxon-name-part-type="genus" reg="Anisandrus">Anisandrus</tp:taxon-name-part> <tp:taxon-name-part taxon-name-part-type="species" reg="aequalis">aequalis</tp:taxon-name-part></tp:taxon-name><comment>Reitter, 1913. Synonymy Mandelshtam 2001.</comment></tp:nomenclature-citation><tp:nomenclature-citation><tp:taxon-name>
                  <tp:taxon-name-part taxon-name-part-type="genus" reg="Anisandrus">Anisandrus</tp:taxon-name-part> <tp:taxon-name-part taxon-name-part-type="species" reg="swainei">swainei</tp:taxon-name-part></tp:taxon-name><comment>Drake, 1921. Synonymy Wood 1957.</comment></tp:nomenclature-citation><tp:nomenclature-citation><tp:taxon-name>
                  <tp:taxon-name-part taxon-name-part-type="genus" reg="Xyleborus">Xyleborus</tp:taxon-name-part> <tp:taxon-name-part taxon-name-part-type="species" reg="dispar">dispar</tp:taxon-name-part> <tp:taxon-name-part taxon-name-part-type="subspecies" reg="rugulosus">rugulosus</tp:taxon-name-part></tp:taxon-name><comment>Eggers 1922.</comment></tp:nomenclature-citation><tp:nomenclature-citation><tp:taxon-name>
                  <tp:taxon-name-part taxon-name-part-type="genus" reg="Xyleborus">Xyleborus</tp:taxon-name-part> <tp:taxon-name-part taxon-name-part-type="species" reg="cerasi">cerasi</tp:taxon-name-part></tp:taxon-name><comment>Eggers, 1937. Synonymy Schedl 1964.</comment></tp:nomenclature-citation><tp:nomenclature-citation><tp:taxon-name>
                  <tp:taxon-name-part taxon-name-part-type="genus" reg="Xyleborus">Xyleborus</tp:taxon-name-part> <tp:taxon-name-part taxon-name-part-type="species" reg="khinganensis">khinganensis</tp:taxon-name-part></tp:taxon-name><comment>Murayama, 1943. Synonymy Knížek 2011.</comment></tp:nomenclature-citation></tp:nomenclature-citation-list></tp:nomenclature><tp:treatment-sec sec-type="type material" id="SECID0E4LAI"><title>Type material.</title><p>Syntypes female; Germaniae; <named-content xmlns:xlink="http://www.w3.org/1999/xlink" content-type="dwc:institutional_code" xlink:type="simple">UZMC</named-content>.</p></tp:treatment-sec><tp:treatment-sec sec-type="distribution" id="SECID0EIMAI"><title>Distribution.</title><p>Asia; Europe; North America (introduced): Canada: British Columbia, New Brunswick, Nova Scotia, Ontario; United States: California, District of Columbia, Idaho, Illinois, Indiana, Maine, Maryland, Massachusetts, Michigan, New Jersey, New York, North Carolina, Ohio, Oregon, Pennsylvania, Rhode Island, Utah, Virginia, Washington, West Virginia.</p></tp:treatment-sec><tp:treatment-sec sec-type="notes" id="SECID0ENMAI"><title>Notes.</title><p>Representing the first non-native scolytine reported in North America (<xref ref-type="bibr" rid="B43">Rabaglia et al. 2006</xref>), <italic><tp:taxon-name><tp:taxon-name-part taxon-name-part-type="genus" reg="Anisandrus">Anisandrus</tp:taxon-name-part> <tp:taxon-name-part taxon-name-part-type="species" reg="dispar">dispar</tp:taxon-name-part></tp:taxon-name></italic> was likely unintentionally introduced before 1817 (<xref ref-type="bibr" rid="B52">Wood 1977</xref>). Found across North America from southern Canada through northern United States. Similar to <italic><tp:taxon-name><tp:taxon-name-part taxon-name-part-type="genus" reg="Anisandrus">A.</tp:taxon-name-part> <tp:taxon-name-part taxon-name-part-type="species" reg="maiche">maiche</tp:taxon-name-part></tp:taxon-name></italic> but larger.</p></tp:treatment-sec><tp:treatment-sec><!--Section generated to contain objects referenced in tp:taxon-treatment.--><fig id="F5" position="float" orientation="portrait"><label>Figure 5.</label><caption><p>Lateral and dorsal views of <italic><tp:taxon-name><tp:taxon-name-part taxon-name-part-type="genus" reg="Anisandrus">Anisandrus</tp:taxon-name-part></tp:taxon-name></italic> species. From top left, <italic><tp:taxon-name><tp:taxon-name-part taxon-name-part-type="genus" reg="Anisandrus">Anisandrus</tp:taxon-name-part> <tp:taxon-name-part taxon-name-part-type="species" reg="dispar">dispar</tp:taxon-name-part></tp:taxon-name></italic>, <italic><tp:taxon-name><tp:taxon-name-part taxon-name-part-type="genus" reg="Anisandrus">A.</tp:taxon-name-part> <tp:taxon-name-part taxon-name-part-type="species" reg="maiche">maiche</tp:taxon-name-part></tp:taxon-name></italic>, <italic><tp:taxon-name><tp:taxon-name-part taxon-name-part-type="genus" reg="Anisandrus">A.</tp:taxon-name-part> <tp:taxon-name-part taxon-name-part-type="species" reg="obesus">obesus</tp:taxon-name-part></tp:taxon-name></italic>, and <italic><tp:taxon-name><tp:taxon-name-part taxon-name-part-type="genus" reg="Anisandrus">A.</tp:taxon-name-part> <tp:taxon-name-part taxon-name-part-type="species" reg="sayi">sayi</tp:taxon-name-part></tp:taxon-name></italic>. Scale bar: 1.0 mm.</p></caption><graphic xmlns:xlink="http://www.w3.org/1999/xlink" xlink:href="zookeys-768-019-g005.jpg" position="float" orientation="portrait" xlink:type="simple" id="oo_211072.jpg"/></fig></tp:treatment-sec><ref-list><ref id="B43"><mixed-citation xmlns:xlink="http://www.w3.org/1999/xlink" xlink:type="simple">
          <person-group><name name-style="western"><surname>Rabaglia</surname><given-names>RJ</given-names></name><name name-style="western"><surname>Dole</surname><given-names>SA</given-names></name><name name-style="western"><surname>Cognato</surname><given-names>AI</given-names></name></person-group> (<year>2006</year>) Review of American <tp:taxon-name><tp:taxon-name-part taxon-name-part-type="subtribe">Xyleborina</tp:taxon-name-part></tp:taxon-name> (<tp:taxon-name><tp:taxon-name-part taxon-name-part-type="order">Coleoptera</tp:taxon-name-part></tp:taxon-name>: <tp:taxon-name><tp:taxon-name-part taxon-name-part-type="family">Curculionidae</tp:taxon-name-part></tp:taxon-name>: <tp:taxon-name><tp:taxon-name-part taxon-name-part-type="subfamily">Scolytinae</tp:taxon-name-part></tp:taxon-name>) occurring north of Mexico, with an Illustrated Key. Annals of Entomological Society of America 99: 1034–1056. <ext-link xlink:type="simple" ext-link-type="doi" xlink:href="10.1603/0013-8746(2006)99[1034:ROAXCC]2.0.CO;2">https://doi.org/10.1603/0013-8746(2006)99[1034:ROAXCC]2.0.CO;2</ext-link></mixed-citation></ref><ref id="B52"><mixed-citation xmlns:xlink="http://www.w3.org/1999/xlink" xlink:type="simple">
          <person-group><name name-style="western"><surname>Wood</surname><given-names>SL</given-names></name></person-group> (<year>1977</year>) <article-title>Introduced and exported American <tp:taxon-name><tp:taxon-name-part taxon-name-part-type="family">Scolytidae</tp:taxon-name-part></tp:taxon-name> (<tp:taxon-name><tp:taxon-name-part taxon-name-part-type="order">Coleoptera</tp:taxon-name-part></tp:taxon-name>).</article-title> <source>The Great Basin Naturalist</source> <volume>37</volume>: <fpage>67</fpage>–<lpage>74</lpage>.</mixed-citation></ref></ref-list></tp:taxon-treatment>
