# Supplementary material for: North American Xyleborini north of Mexico: a review and key to genera and species (Coleoptera, Curculionidae, Scolytinae)
Source: Zookeys. 2018 Jun 19;(768):19–68. doi: 10.3897/zookeys.768.24697 (PMC6019436; doi:10.3897/zookeys.768.24697)
Supplement: XML Treatment for Cyclorhipidion [file zookeys.768.24697-treatment22.xml]

<!DOCTYPE tp:taxon-treatment
  PUBLIC "-//TaxonX//DTD Taxonomic Treatment Publishing DTD v0 20100105//EN" "tax-treatment-NSO.dtd">
<tp:taxon-treatment xmlns:tp="http://www.plazi.org/taxpub"><tp:treatment-meta><kwd-group><label>Taxon classification</label><kwd><named-content xmlns:xlink="http://www.w3.org/1999/xlink" content-type="kingdom">Animalia</named-content></kwd><kwd><named-content xmlns:xlink="http://www.w3.org/1999/xlink" content-type="order">Coleoptera</named-content></kwd><kwd><named-content xmlns:xlink="http://www.w3.org/1999/xlink" content-type="family">Curculionidae</named-content></kwd></kwd-group><mixed-citation publication-type="journal"><person-group><name><surname>Gomez</surname><given-names>Demian F.</given-names></name><name><surname>Rabaglia</surname><given-names>Robert J.</given-names></name><name><surname>Fairbanks</surname><given-names>Katherine E. O.</given-names></name><name><surname>Hulcr</surname><given-names>Jiri</given-names></name></person-group><article-title>North American <tp:taxon-name><tp:taxon-name-part taxon-name-part-type="tribe">Xyleborini</tp:taxon-name-part></tp:taxon-name> north of Mexico: a review and key to genera and species (<tp:taxon-name><tp:taxon-name-part taxon-name-part-type="order">Coleoptera</tp:taxon-name-part></tp:taxon-name>, <tp:taxon-name><tp:taxon-name-part taxon-name-part-type="family">Curculionidae</tp:taxon-name-part></tp:taxon-name>, <tp:taxon-name><tp:taxon-name-part taxon-name-part-type="subfamily">Scolytinae</tp:taxon-name-part></tp:taxon-name>)</article-title><source>Zookeys</source><day>19</day><month>6</month><year>2018</year><volume>2018</volume><issue>768</issue><fpage>19</fpage><lpage>68</lpage><pub-id pub-id-type="doi">10.3897/zookeys.768.24697</pub-id></mixed-citation></tp:treatment-meta><tp:nomenclature><tp:taxon-name>
              <tp:taxon-name-part taxon-name-part-type="genus" reg="Cyclorhipidion">Cyclorhipidion</tp:taxon-name-part>
            </tp:taxon-name><tp:taxon-authority>Hagedorn, 1912</tp:taxon-authority><tp:nomenclature-citation-list><tp:nomenclature-citation><tp:taxon-name>
                  <tp:taxon-name-part taxon-name-part-type="genus" reg="Terminalinus">Terminalinus</tp:taxon-name-part>
                </tp:taxon-name><comment>Hopkins, 1915. Synonymy <xref ref-type="bibr" rid="B59">Wood and Bright 1992</xref>.</comment></tp:nomenclature-citation><tp:nomenclature-citation><tp:taxon-name>
                  <tp:taxon-name-part taxon-name-part-type="genus" reg="Kelantanius">Kelantanius</tp:taxon-name-part>
                </tp:taxon-name><comment>Nunberg, 1961. Synonymy <xref ref-type="bibr" rid="B55">Wood 1986</xref>.</comment></tp:nomenclature-citation></tp:nomenclature-citation-list></tp:nomenclature><tp:treatment-sec sec-type="type species" id="SECID0ENJBI"><title>Type species.</title><p>
              <italic><tp:taxon-name><tp:taxon-name-part taxon-name-part-type="genus" reg="Cyclorhipidion">Cyclorhipidion</tp:taxon-name-part> <tp:taxon-name-part taxon-name-part-type="species" reg="pelliculosum">pelliculosum</tp:taxon-name-part></tp:taxon-name></italic> Hagedorn</p><p>Species of <italic><tp:taxon-name><tp:taxon-name-part taxon-name-part-type="genus" reg="Cyclorhipidion">Cyclorhipidion</tp:taxon-name-part></tp:taxon-name></italic> differ from other members of the tribe by being overall pubescent and covered with minute, dense, confused punctures.</p></tp:treatment-sec><tp:treatment-sec sec-type="key" id="SECID0EHKBI"><title>Key to species of female <italic><tp:taxon-name><tp:taxon-name-part taxon-name-part-type="genus" reg="Cyclorhipidion">Cyclorhipidion</tp:taxon-name-part></tp:taxon-name></italic></title><table-wrap content-type="key" position="anchor" orientation="portrait"><table id="TID0EOAAI" rules="all"><tbody><tr><td rowspan="1" colspan="1">1</td><td rowspan="1" colspan="1">Body length 1.82–2.16 mm; elytra pale yellowish brown; elytral declivity dull, almost flat, not impressed between interstriae 1 and 3; pronotum longer than wide; declivital strial punctures large, shallow, distinct, with interior surfaces reticulate, separated by less than their diameter; denticles on declivital interstriae 1 and 3 small and more or less uniform in size</td><td rowspan="1" colspan="1">
                      <bold><italic><tp:taxon-name><tp:taxon-name-part taxon-name-part-type="genus" reg="Cyclorhipidion"/><tp:taxon-name-part taxon-name-part-type="species" reg="bodoanum">bodoanum</tp:taxon-name-part></tp:taxon-name></italic> (Reitter)</bold>
                    </td></tr><tr><td rowspan="1" colspan="1">–</td><td rowspan="1" colspan="1">Body length more than 2.40 mm; elytra chestnut brown to blackish brown; elytral declivity shining, impressed between interstriae 1 and 3; pronotum only slightly longer than wide or nearly quadrate; declivital strial punctures smaller and reticulate, generally separated at least by their diameter or slightly more; denticles on declivital interstriae 1 and 3 larger than others</td><td rowspan="1" colspan="1">
                      <bold>2</bold>
                    </td></tr><tr><td rowspan="1" colspan="1">2</td><td rowspan="1" colspan="1">Body length 2.45–2.76 mm; declivital interstriae 2 slightly impressed; elytra chestnut-brown; strial punctures and interstrial punctures on elytral declivity of equal size, confused</td><td rowspan="1" colspan="1">
                      <bold><italic><tp:taxon-name><tp:taxon-name-part taxon-name-part-type="genus" reg="Cyclorhipidion"/><tp:taxon-name-part taxon-name-part-type="species" reg="fukiense">fukiense</tp:taxon-name-part></tp:taxon-name></italic> (Eggers)</bold>
                    </td></tr><tr><td rowspan="1" colspan="1">–</td><td rowspan="1" colspan="1">Body length 3.07–3.36 mm; declivital interstriae 2 noticeably impressed; elytra blackish brown; strial punctures on elytral declivity clearly distinct and larger than interstrial punctures, distinctly seriate</td><td rowspan="1" colspan="1">
                      <bold><italic><tp:taxon-name><tp:taxon-name-part taxon-name-part-type="genus" reg="Cyclorhipidion"/><tp:taxon-name-part taxon-name-part-type="species" reg="pelliculosum">pelliculosum</tp:taxon-name-part></tp:taxon-name></italic> (Eichhoff)</bold>
                    </td></tr><!--PageBreak--></tbody></table></table-wrap></tp:treatment-sec><ref-list><ref id="B59"><mixed-citation xmlns:xlink="http://www.w3.org/1999/xlink" xlink:type="simple">
          <person-group><name name-style="western"><surname>Wood</surname><given-names>SL</given-names></name><name name-style="western"><surname>Bright</surname><given-names>DE</given-names></name></person-group> (<year>1992</year>) <article-title>A catalog of <tp:taxon-name><tp:taxon-name-part taxon-name-part-type="family">Scolytidae</tp:taxon-name-part></tp:taxon-name> and <tp:taxon-name><tp:taxon-name-part taxon-name-part-type="family">Platypodidae</tp:taxon-name-part></tp:taxon-name> (<tp:taxon-name><tp:taxon-name-part taxon-name-part-type="order">Coleoptera</tp:taxon-name-part></tp:taxon-name>), Part 2: Taxonomic index, volumes A and B.</article-title> <source>Great Basin Naturalist Memoirs</source> <volume>13</volume>: <fpage>1</fpage>–<lpage>1553</lpage>.</mixed-citation></ref><ref id="B55"><mixed-citation xmlns:xlink="http://www.w3.org/1999/xlink" xlink:type="simple">
          <person-group><name name-style="western"><surname>Wood</surname><given-names>SL</given-names></name></person-group> (<year>1986</year>) <article-title>A reclassification of the genera of <tp:taxon-name><tp:taxon-name-part taxon-name-part-type="family">Scolytidae</tp:taxon-name-part></tp:taxon-name> (<tp:taxon-name><tp:taxon-name-part taxon-name-part-type="order">Coleoptera</tp:taxon-name-part></tp:taxon-name>).</article-title> <source>Great Basin Naturalist Memoirs</source> <volume>10</volume>: <fpage>1</fpage>–<lpage>126</lpage>.</mixed-citation></ref></ref-list></tp:taxon-treatment>
