# Supplementary material for: North American Xyleborini north of Mexico: a review and key to genera and species (Coleoptera, Curculionidae, Scolytinae)
Source: Zookeys. 2018 Jun 19;(768):19–68. doi: 10.3897/zookeys.768.24697 (PMC6019436; doi:10.3897/zookeys.768.24697)
Supplement: XML Treatment for Dryoxylon onoharaense [file zookeys.768.24697-treatment29.xml]

<!DOCTYPE tp:taxon-treatment
  PUBLIC "-//TaxonX//DTD Taxonomic Treatment Publishing DTD v0 20100105//EN" "tax-treatment-NSO.dtd">
<tp:taxon-treatment xmlns:tp="http://www.plazi.org/taxpub"><tp:treatment-meta><kwd-group><label>Taxon classification</label><kwd><named-content xmlns:xlink="http://www.w3.org/1999/xlink" content-type="kingdom">Animalia</named-content></kwd><kwd><named-content xmlns:xlink="http://www.w3.org/1999/xlink" content-type="order">Coleoptera</named-content></kwd><kwd><named-content xmlns:xlink="http://www.w3.org/1999/xlink" content-type="family">Curculionidae</named-content></kwd></kwd-group><mixed-citation publication-type="journal"><person-group><name><surname>Gomez</surname><given-names>Demian F.</given-names></name><name><surname>Rabaglia</surname><given-names>Robert J.</given-names></name><name><surname>Fairbanks</surname><given-names>Katherine E. O.</given-names></name><name><surname>Hulcr</surname><given-names>Jiri</given-names></name></person-group><article-title>North American <tp:taxon-name><tp:taxon-name-part taxon-name-part-type="tribe">Xyleborini</tp:taxon-name-part></tp:taxon-name> north of Mexico: a review and key to genera and species (<tp:taxon-name><tp:taxon-name-part taxon-name-part-type="order">Coleoptera</tp:taxon-name-part></tp:taxon-name>, <tp:taxon-name><tp:taxon-name-part taxon-name-part-type="family">Curculionidae</tp:taxon-name-part></tp:taxon-name>, <tp:taxon-name><tp:taxon-name-part taxon-name-part-type="subfamily">Scolytinae</tp:taxon-name-part></tp:taxon-name>)</article-title><source>Zookeys</source><day>19</day><month>6</month><year>2018</year><volume>2018</volume><issue>768</issue><fpage>19</fpage><lpage>68</lpage><pub-id pub-id-type="doi">10.3897/zookeys.768.24697</pub-id></mixed-citation></tp:treatment-meta><tp:nomenclature><tp:taxon-name>
              <tp:taxon-name-part taxon-name-part-type="genus" reg="Dryoxylon">Dryoxylon</tp:taxon-name-part>
              <tp:taxon-name-part taxon-name-part-type="species" reg="onoharaense">onoharaense</tp:taxon-name-part>
            </tp:taxon-name><tp:taxon-authority>(Murayama, 1934)</tp:taxon-authority><xref ref-type="fig" rid="F10">Fig. 10</xref><tp:nomenclature-citation-list><tp:nomenclature-citation><tp:taxon-name>
                  <tp:taxon-name-part taxon-name-part-type="genus" reg="Xyleborus">Xyleborus</tp:taxon-name-part> <tp:taxon-name-part taxon-name-part-type="species" reg="onoharaensis">onoharaensis</tp:taxon-name-part></tp:taxon-name><comment>Murayama, 1934.</comment></tp:nomenclature-citation><tp:nomenclature-citation><tp:taxon-name>
                  <tp:taxon-name-part taxon-name-part-type="genus" reg="Dryoxylon">Dryoxylon</tp:taxon-name-part> <tp:taxon-name-part taxon-name-part-type="species" reg="onoharaensum">onoharaensum</tp:taxon-name-part></tp:taxon-name><comment>Bright &amp; Rabaglia, 1999 (incorrect subsequent spelling).</comment></tp:nomenclature-citation><tp:nomenclature-citation><tp:taxon-name>
                  <tp:taxon-name-part taxon-name-part-type="genus" reg="Dryoxylon">Dryoxylon</tp:taxon-name-part> <tp:taxon-name-part taxon-name-part-type="species" reg="onoharaense">onoharaense</tp:taxon-name-part></tp:taxon-name><comment>: Alonso-Zarazaga &amp; Lyal, 2009. Correction for <tp:taxon-name><tp:taxon-name-part taxon-name-part-type="genus" reg="Dryoxylon">Dryoxylon</tp:taxon-name-part> <tp:taxon-name-part taxon-name-part-type="species" reg="onoharaensum">onoharaensum</tp:taxon-name-part></tp:taxon-name> Bright &amp; Rabaglia.</comment></tp:nomenclature-citation></tp:nomenclature-citation-list></tp:nomenclature><tp:treatment-sec sec-type="type material" id="SECID0E5ECI"><title>Type material.</title><p>Lectotype female; Japan; <named-content xmlns:xlink="http://www.w3.org/1999/xlink" content-type="dwc:institutional_code" xlink:type="simple">NMNH</named-content>.</p></tp:treatment-sec><tp:treatment-sec sec-type="distribution" id="SECID0EJFCI"><title>Distribution.</title><p>Asia; North America (introduced): United States: Alabama, Arkansas, Delaware, Florida, Georgia, Louisiana, Maryland, Mississippi, North Carolina, Ohio, South Carolina, Tennessee, Texas, Virginia.</p></tp:treatment-sec><tp:treatment-sec sec-type="notes" id="SECID0EOFCI"><title>Notes.</title><p>This is the only species of the genus. <xref ref-type="bibr" rid="B14">Bright and Rabaglia (1999)</xref> placed it in the <tp:taxon-name><tp:taxon-name-part taxon-name-part-type="tribe">Dryocoetini</tp:taxon-name-part></tp:taxon-name> based on tibial characters, but molecular analyses place it within the <tp:taxon-name><tp:taxon-name-part taxon-name-part-type="tribe">Xyleborini</tp:taxon-name-part></tp:taxon-name> (<xref ref-type="bibr" rid="B33">Jordal et al. 2000</xref>, <xref ref-type="bibr" rid="B34">Jordal 2002</xref>). Distinguished by the obliquely truncate antennal club, the narrow protibiae with a few large teeth on outer margin, and by the distinctly concave, densely pubescent, and unarmed elytral declivity.</p><fig id="F10" position="float" orientation="portrait"><label>Figure 10.</label><caption><p>Lateral and dorsal view of <italic><tp:taxon-name><tp:taxon-name-part taxon-name-part-type="genus" reg="Dryoxylon">Dryoxylon</tp:taxon-name-part> <tp:taxon-name-part taxon-name-part-type="species" reg="onoharaense">onoharaense</tp:taxon-name-part></tp:taxon-name></italic>. Scale bar: 1.0 mm.</p></caption><graphic xmlns:xlink="http://www.w3.org/1999/xlink" xlink:href="zookeys-768-019-g010.jpg" position="float" orientation="portrait" xlink:type="simple" id="oo_211077.jpg"/></fig></tp:treatment-sec><ref-list><ref id="B14"><mixed-citation xmlns:xlink="http://www.w3.org/1999/xlink" xlink:type="simple">
          <person-group><name name-style="western"><surname>Bright</surname><given-names>DE</given-names></name><name name-style="western"><surname>Rabaglia</surname><given-names>RJ</given-names></name></person-group> (<year>1999</year>) <article-title><italic><tp:taxon-name><tp:taxon-name-part taxon-name-part-type="genus">Dryoxylon</tp:taxon-name-part></tp:taxon-name></italic>, a new genus for <italic><tp:taxon-name><tp:taxon-name-part taxon-name-part-type="genus">Xyleborus</tp:taxon-name-part> <tp:taxon-name-part taxon-name-part-type="species">onoharaensis</tp:taxon-name-part></tp:taxon-name></italic> Murayama, recently established in the southeastern United States (<tp:taxon-name><tp:taxon-name-part taxon-name-part-type="order">Coleoptera</tp:taxon-name-part></tp:taxon-name>: <tp:taxon-name><tp:taxon-name-part taxon-name-part-type="family">Scolytidae</tp:taxon-name-part></tp:taxon-name>).</article-title> <source>The Coleopterists Bulletin</source> <volume>53</volume>: <fpage>333</fpage>–<lpage>337</lpage>.</mixed-citation></ref><ref id="B33"><mixed-citation xmlns:xlink="http://www.w3.org/1999/xlink" xlink:type="simple">
          <person-group><name name-style="western"><surname>Jordal</surname><given-names>BH</given-names></name><name name-style="western"><surname>Normark</surname><given-names>BB</given-names></name><name name-style="western"><surname>Farrell</surname><given-names>BD</given-names></name></person-group> (<year>2000</year>) <article-title>Evolutionary radiation of an inbreeding haplodiploid beetle lineage (<tp:taxon-name><tp:taxon-name-part taxon-name-part-type="family">Curculionidae</tp:taxon-name-part></tp:taxon-name>, <tp:taxon-name><tp:taxon-name-part taxon-name-part-type="subfamily">Scolytinae</tp:taxon-name-part></tp:taxon-name>).</article-title> <source>Biological Journal of the Linnean Society</source> <volume>71</volume>: <fpage>483</fpage>–<lpage>499</lpage>. <ext-link xlink:type="simple" ext-link-type="doi" xlink:href="10.1111/j.1095-8312.2000.tb01270.x">https://doi.org/10.1111/j.1095-8312.2000.tb01270.x</ext-link></mixed-citation></ref><ref id="B34"><mixed-citation xmlns:xlink="http://www.w3.org/1999/xlink" xlink:type="simple">
          <person-group><name name-style="western"><surname>Jordal</surname><given-names>BH</given-names></name></person-group> (<year>2002</year>) <article-title>Elongation Factor 1 α resolves the monophyly of the haplodiploid ambrosia beetles <tp:taxon-name><tp:taxon-name-part taxon-name-part-type="tribe">Xyleborini</tp:taxon-name-part></tp:taxon-name> (<tp:taxon-name><tp:taxon-name-part taxon-name-part-type="order">Coleoptera</tp:taxon-name-part></tp:taxon-name>: <tp:taxon-name><tp:taxon-name-part taxon-name-part-type="family">Curculionidae</tp:taxon-name-part></tp:taxon-name>).</article-title> <source>Insect Molecular Biology</source> <volume>11</volume>: <fpage>453</fpage>–<lpage>465</lpage>. <ext-link xlink:type="simple" ext-link-type="doi" xlink:href="10.1046/j.1365-2583.2002.00354.x">https://doi.org/10.1046/j.1365-2583.2002.00354.x</ext-link></mixed-citation></ref></ref-list></tp:taxon-treatment>
