# Supplementary material for: North American Xyleborini north of Mexico: a review and key to genera and species (Coleoptera, Curculionidae, Scolytinae)
Source: Zookeys. 2018 Jun 19;(768):19–68. doi: 10.3897/zookeys.768.24697 (PMC6019436; doi:10.3897/zookeys.768.24697)
Supplement: XML Treatment for Euwallacea fornicatus [file zookeys.768.24697-treatment31.xml]

<!DOCTYPE tp:taxon-treatment
  PUBLIC "-//TaxonX//DTD Taxonomic Treatment Publishing DTD v0 20100105//EN" "tax-treatment-NSO.dtd">
<tp:taxon-treatment xmlns:tp="http://www.plazi.org/taxpub"><tp:treatment-meta><kwd-group><label>Taxon classification</label><kwd><named-content xmlns:xlink="http://www.w3.org/1999/xlink" content-type="kingdom">Animalia</named-content></kwd><kwd><named-content xmlns:xlink="http://www.w3.org/1999/xlink" content-type="order">Coleoptera</named-content></kwd><kwd><named-content xmlns:xlink="http://www.w3.org/1999/xlink" content-type="family">Curculionidae</named-content></kwd></kwd-group><mixed-citation publication-type="journal"><person-group><name><surname>Gomez</surname><given-names>Demian F.</given-names></name><name><surname>Rabaglia</surname><given-names>Robert J.</given-names></name><name><surname>Fairbanks</surname><given-names>Katherine E. O.</given-names></name><name><surname>Hulcr</surname><given-names>Jiri</given-names></name></person-group><article-title>North American <tp:taxon-name><tp:taxon-name-part taxon-name-part-type="tribe">Xyleborini</tp:taxon-name-part></tp:taxon-name> north of Mexico: a review and key to genera and species (<tp:taxon-name><tp:taxon-name-part taxon-name-part-type="order">Coleoptera</tp:taxon-name-part></tp:taxon-name>, <tp:taxon-name><tp:taxon-name-part taxon-name-part-type="family">Curculionidae</tp:taxon-name-part></tp:taxon-name>, <tp:taxon-name><tp:taxon-name-part taxon-name-part-type="subfamily">Scolytinae</tp:taxon-name-part></tp:taxon-name>)</article-title><source>Zookeys</source><day>19</day><month>6</month><year>2018</year><volume>2018</volume><issue>768</issue><fpage>19</fpage><lpage>68</lpage><pub-id pub-id-type="doi">10.3897/zookeys.768.24697</pub-id></mixed-citation></tp:treatment-meta><tp:nomenclature><tp:taxon-name>
              <tp:taxon-name-part taxon-name-part-type="genus" reg="Euwallacea">Euwallacea</tp:taxon-name-part>
              <tp:taxon-name-part taxon-name-part-type="species" reg="fornicatus">fornicatus</tp:taxon-name-part>
            </tp:taxon-name><tp:taxon-authority>(Eichhoff, 1868)</tp:taxon-authority><xref ref-type="fig" rid="F11">Fig. 11</xref><!--PageBreak--><tp:nomenclature-citation-list><tp:nomenclature-citation><tp:taxon-name>
                  <tp:taxon-name-part taxon-name-part-type="genus" reg="Xyleborus">Xyleborus</tp:taxon-name-part> <tp:taxon-name-part taxon-name-part-type="species" reg="fornicatus">fornicatus</tp:taxon-name-part></tp:taxon-name><comment>Eichhoff, 1868.</comment></tp:nomenclature-citation><tp:nomenclature-citation><tp:taxon-name>
                  <tp:taxon-name-part taxon-name-part-type="genus" reg="Xyleborus">Xyleborus</tp:taxon-name-part> <tp:taxon-name-part taxon-name-part-type="species" reg="fornicatior">fornicatior</tp:taxon-name-part></tp:taxon-name><comment>Eggers, 1923. Synonymy Beeson 1930 (as variety).</comment></tp:nomenclature-citation><tp:nomenclature-citation><tp:taxon-name>
                  <tp:taxon-name-part taxon-name-part-type="genus" reg="Xyleborus">Xyleborus</tp:taxon-name-part> <tp:taxon-name-part taxon-name-part-type="species" reg="whitfordiodendrus">whitfordiodendrus</tp:taxon-name-part></tp:taxon-name><comment>Schedl, 1942. Synonymy <xref ref-type="bibr" rid="B56">Wood 1989</xref>.</comment></tp:nomenclature-citation><tp:nomenclature-citation><tp:taxon-name>
                  <tp:taxon-name-part taxon-name-part-type="genus" reg="Xyleborus">Xyleborus</tp:taxon-name-part> <tp:taxon-name-part taxon-name-part-type="species" reg="perbrevis">perbrevis</tp:taxon-name-part></tp:taxon-name><comment>Schedl, 1951. Synonymy Wood,1989.</comment></tp:nomenclature-citation><tp:nomenclature-citation><tp:taxon-name>
                  <tp:taxon-name-part taxon-name-part-type="genus" reg="Xyleborus">Xyleborus</tp:taxon-name-part> <tp:taxon-name-part taxon-name-part-type="species" reg="schultzei">schultzei</tp:taxon-name-part></tp:taxon-name><comment>Schedl, 1951. Synonymy Beaver 1991.</comment></tp:nomenclature-citation><tp:nomenclature-citation><tp:taxon-name>
                  <tp:taxon-name-part taxon-name-part-type="genus" reg="Xyleborus">Xyleborus</tp:taxon-name-part> <tp:taxon-name-part taxon-name-part-type="species" reg="tapatapaoensis">tapatapaoensis</tp:taxon-name-part></tp:taxon-name><comment>Schedl, 1951. Synonymy <xref ref-type="bibr" rid="B56">Wood 1989</xref>.</comment></tp:nomenclature-citation></tp:nomenclature-citation-list></tp:nomenclature><tp:treatment-sec sec-type="type material" id="SECID0EERCI"><title>Type material.</title><p>Syntypes: Ceylon; <named-content xmlns:xlink="http://www.w3.org/1999/xlink" content-type="dwc:institutional_code" xlink:type="simple">ZMUH</named-content>, lost.</p></tp:treatment-sec><tp:treatment-sec sec-type="distribution" id="SECID0EPRCI"><title>Distribution.</title><p>Africa; Asia; Central America (introduced): Costa Rica, Panama; North America (introduced): Mexico, United States: California, Florida, Hawaii; Oceania (introduced); South America (introduced): Brazil.</p></tp:treatment-sec><tp:treatment-sec sec-type="notes" id="SECID0EURCI"><title>Notes.</title><p>This species is a complex of several distinct genotypes, the most common of which are known as the Tea shot hole borer, Polyphagous shot hole borer, and the Kuroshio shot hole borer (<xref ref-type="bibr" rid="B50">Stouthamer et al. 2017</xref>). The different lineages are supported by rapidly evolving mitochondrial genes and more conserved nuclear gene regions. Although these potential different species display morphological differences, reliable morphological diagnosis has not been established (<xref ref-type="bibr" rid="B18">Chen et al. 2016</xref>).</p></tp:treatment-sec><tp:treatment-sec><!--Section generated to contain objects referenced in tp:taxon-treatment.--><fig id="F11" position="float" orientation="portrait"><label>Figure 11.</label><caption><p>Lateral and dorsal views of <italic><tp:taxon-name><tp:taxon-name-part taxon-name-part-type="genus" reg="Euwallacea">Euwallacea</tp:taxon-name-part></tp:taxon-name></italic> species. From top left, <italic><tp:taxon-name><tp:taxon-name-part taxon-name-part-type="genus" reg="Euwallacea">Euwallacea</tp:taxon-name-part> <tp:taxon-name-part taxon-name-part-type="species" reg="fornicatus">fornicatus</tp:taxon-name-part></tp:taxon-name></italic>, <italic><tp:taxon-name><tp:taxon-name-part taxon-name-part-type="genus" reg="Euwallacea">E.</tp:taxon-name-part> <tp:taxon-name-part taxon-name-part-type="species" reg="interjectus">interjectus</tp:taxon-name-part></tp:taxon-name></italic>, <italic><tp:taxon-name><tp:taxon-name-part taxon-name-part-type="genus" reg="Euwallacea">E.</tp:taxon-name-part> <tp:taxon-name-part taxon-name-part-type="species" reg="similis">similis</tp:taxon-name-part></tp:taxon-name></italic> and <italic><tp:taxon-name><tp:taxon-name-part taxon-name-part-type="genus" reg="Euwallacea">E.</tp:taxon-name-part> <tp:taxon-name-part taxon-name-part-type="species" reg="validus">validus</tp:taxon-name-part></tp:taxon-name></italic>. Scale bar: 1.0 mm.</p></caption><graphic xmlns:xlink="http://www.w3.org/1999/xlink" xlink:href="zookeys-768-019-g011.jpg" position="float" orientation="portrait" xlink:type="simple" id="oo_211078.jpg"/></fig></tp:treatment-sec><ref-list><ref id="B56"><mixed-citation xmlns:xlink="http://www.w3.org/1999/xlink" xlink:type="simple">
          <person-group><name name-style="western"><surname>Wood</surname><given-names>SL</given-names></name></person-group> (<year>1989</year>) <article-title>Nomenclatural changes and new species of <tp:taxon-name><tp:taxon-name-part taxon-name-part-type="family">Scolytidae</tp:taxon-name-part></tp:taxon-name> (<tp:taxon-name><tp:taxon-name-part taxon-name-part-type="order">Coleoptera</tp:taxon-name-part></tp:taxon-name>), part IV.</article-title> <source>Great Basin Naturalist Memoirs</source> <volume>49</volume>: <fpage>167</fpage>–<lpage>185</lpage>. <ext-link xlink:type="simple" ext-link-type="doi" xlink:href="10.5962/bhl.part.22642">https://doi.org/10.5962/bhl.part.22642</ext-link></mixed-citation></ref><ref id="B50"><mixed-citation xmlns:xlink="http://www.w3.org/1999/xlink" xlink:type="simple">
          <person-group><name name-style="western"><surname>Stouthamer</surname><given-names>R</given-names></name><name name-style="western"><surname>Rugman-Jones</surname><given-names>P</given-names></name><name name-style="western"><surname>Thu</surname><given-names>PQ</given-names></name><name name-style="western"><surname>Eskalen</surname><given-names>A</given-names></name><name name-style="western"><surname>Thibault</surname><given-names>T</given-names></name><name name-style="western"><surname>Hulcr</surname><given-names>J</given-names></name><name name-style="western"><surname>Wang</surname><given-names>LJ</given-names></name><name name-style="western"><surname>Jordal</surname><given-names>BH</given-names></name><name name-style="western"><surname>Chen</surname><given-names>CY</given-names></name><name name-style="western"><surname>Cooperband</surname><given-names>M</given-names></name><name name-style="western"><surname>Lin</surname><given-names>CS</given-names></name><name name-style="western"><surname>Kamata</surname><given-names>N</given-names></name><name name-style="western"><surname>Lu</surname><given-names>S</given-names></name><name name-style="western"><surname>Masuya</surname><given-names>H</given-names></name><name name-style="western"><surname>Mendel</surname><given-names>Z</given-names></name><name name-style="western"><surname>Rabaglia</surname><given-names>R</given-names></name><name name-style="western"><surname>Sanguansub</surname><given-names>S</given-names></name><name name-style="western"><surname>Shih</surname><given-names>H</given-names></name><name name-style="western"><surname>Sittichaya</surname><given-names>W</given-names></name><name name-style="western"><surname>Zong</surname><given-names>S</given-names></name></person-group> (<year>2017</year>) <article-title>Tracing the origin of a cryptic invader: phylogeography of the <italic><tp:taxon-name><tp:taxon-name-part taxon-name-part-type="genus">Euwallacea</tp:taxon-name-part> <tp:taxon-name-part taxon-name-part-type="species">fornicatus</tp:taxon-name-part></tp:taxon-name></italic> (<tp:taxon-name><tp:taxon-name-part taxon-name-part-type="order">Coleoptera</tp:taxon-name-part></tp:taxon-name>: <tp:taxon-name><tp:taxon-name-part taxon-name-part-type="family">Curculionidae</tp:taxon-name-part></tp:taxon-name>: <tp:taxon-name><tp:taxon-name-part taxon-name-part-type="subfamily">Scolytinae</tp:taxon-name-part></tp:taxon-name>) species complex.</article-title> <source>Agricultural and Forest Entomology</source> <volume>19</volume>: <fpage>366</fpage>–<lpage>375</lpage>. <ext-link xlink:type="simple" ext-link-type="doi" xlink:href="10.1111/afe.12215">https://doi.org/10.1111/afe.12215</ext-link></mixed-citation></ref><ref id="B18"><mixed-citation xmlns:xlink="http://www.w3.org/1999/xlink" xlink:type="simple">
          <person-group><name name-style="western"><surname>Chen</surname><given-names>Y</given-names></name><name name-style="western"><surname>Dallara</surname><given-names>PL</given-names></name><name name-style="western"><surname>Nelson</surname><given-names>LJ</given-names></name><name name-style="western"><surname>Coleman</surname><given-names>TW</given-names></name><name name-style="western"><surname>Hishinuma</surname><given-names>SM</given-names></name><name name-style="western"><surname>Carrillo</surname><given-names>D</given-names></name><name name-style="western"><surname>Seybold</surname><given-names>SJ</given-names></name></person-group> (<year>2016</year>) <article-title>Comparative morphometric and chemical analyses of phenotypes of two invasive ambrosia beetles (<italic><tp:taxon-name><tp:taxon-name-part taxon-name-part-type="genus">Euwallacea</tp:taxon-name-part></tp:taxon-name></italic> spp.) in the United States of America.</article-title> <source>Insect Science</source> <volume>24</volume>: <fpage>647</fpage>–<lpage>662</lpage>. <ext-link xlink:type="simple" ext-link-type="doi" xlink:href="10.1111/1744-7917.12329">https://doi.org/10.1111/1744-7917.12329</ext-link></mixed-citation></ref></ref-list></tp:taxon-treatment>
