# Supplementary material for: North American Xyleborini north of Mexico: a review and key to genera and species (Coleoptera, Curculionidae, Scolytinae)
Source: Zookeys. 2018 Jun 19;(768):19–68. doi: 10.3897/zookeys.768.24697 (PMC6019436; doi:10.3897/zookeys.768.24697)
Supplement: XML Treatment for Xyleborinus [file zookeys.768.24697-treatment37.xml]

<!DOCTYPE tp:taxon-treatment
  PUBLIC "-//TaxonX//DTD Taxonomic Treatment Publishing DTD v0 20100105//EN" "tax-treatment-NSO.dtd">
<tp:taxon-treatment xmlns:tp="http://www.plazi.org/taxpub"><tp:treatment-meta><kwd-group><label>Taxon classification</label><kwd><named-content xmlns:xlink="http://www.w3.org/1999/xlink" content-type="kingdom">Animalia</named-content></kwd><kwd><named-content xmlns:xlink="http://www.w3.org/1999/xlink" content-type="order">Coleoptera</named-content></kwd><kwd><named-content xmlns:xlink="http://www.w3.org/1999/xlink" content-type="family">Curculionidae</named-content></kwd></kwd-group><mixed-citation publication-type="journal"><person-group><name><surname>Gomez</surname><given-names>Demian F.</given-names></name><name><surname>Rabaglia</surname><given-names>Robert J.</given-names></name><name><surname>Fairbanks</surname><given-names>Katherine E. O.</given-names></name><name><surname>Hulcr</surname><given-names>Jiri</given-names></name></person-group><article-title>North American <tp:taxon-name><tp:taxon-name-part taxon-name-part-type="tribe">Xyleborini</tp:taxon-name-part></tp:taxon-name> north of Mexico: a review and key to genera and species (<tp:taxon-name><tp:taxon-name-part taxon-name-part-type="order">Coleoptera</tp:taxon-name-part></tp:taxon-name>, <tp:taxon-name><tp:taxon-name-part taxon-name-part-type="family">Curculionidae</tp:taxon-name-part></tp:taxon-name>, <tp:taxon-name><tp:taxon-name-part taxon-name-part-type="subfamily">Scolytinae</tp:taxon-name-part></tp:taxon-name>)</article-title><source>Zookeys</source><day>19</day><month>6</month><year>2018</year><volume>2018</volume><issue>768</issue><fpage>19</fpage><lpage>68</lpage><pub-id pub-id-type="doi">10.3897/zookeys.768.24697</pub-id></mixed-citation></tp:treatment-meta><tp:nomenclature><tp:taxon-name>
              <tp:taxon-name-part taxon-name-part-type="genus" reg="Xyleborinus">Xyleborinus</tp:taxon-name-part>
            </tp:taxon-name><tp:taxon-authority>Reitter, 1913</tp:taxon-authority></tp:nomenclature><tp:treatment-sec sec-type="type species" id="SECID0ENIDI"><title>Type species.</title><p>
              <italic><tp:taxon-name><tp:taxon-name-part taxon-name-part-type="genus" reg="Bostrichus">Bostrichus</tp:taxon-name-part> <tp:taxon-name-part taxon-name-part-type="species" reg="saxesenii">saxesenii</tp:taxon-name-part></tp:taxon-name></italic> Ratzeburg.</p><p>Species of <italic><tp:taxon-name><tp:taxon-name-part taxon-name-part-type="genus" reg="Xyleborinus">Xyleborinus</tp:taxon-name-part></tp:taxon-name></italic> differ from other members of the tribe by the conical scutellum surrounded by setae.</p></tp:treatment-sec><tp:treatment-sec sec-type="key" id="SECID0EHJDI"><title>Key to species of female <italic><tp:taxon-name><tp:taxon-name-part taxon-name-part-type="genus" reg="Xyleborinus">Xyleborinus</tp:taxon-name-part></tp:taxon-name></italic></title><table-wrap content-type="key" position="anchor" orientation="portrait"><table id="TID0EJRBI" rules="all"><tbody><tr><td rowspan="1" colspan="1">1</td><td rowspan="1" colspan="1">Elytral apex strongly convergent</td><td rowspan="1" colspan="1">
                      <bold><italic><tp:taxon-name><tp:taxon-name-part taxon-name-part-type="genus" reg="Xyleborinus"/><tp:taxon-name-part taxon-name-part-type="species" reg="andrewesi">andrewesi</tp:taxon-name-part></tp:taxon-name></italic> (Blandford)</bold>
                    </td></tr><tr><td rowspan="1" colspan="1">–</td><td rowspan="1" colspan="1">Elytral apex broadly rounded</td><td rowspan="1" colspan="1">
                      <bold>2</bold>
                    </td></tr><tr><td rowspan="1" colspan="1">2</td><td rowspan="1" colspan="1">Declivital interstriae 1 with small denticles; 1 and 3 equally, weakly elevated</td><td rowspan="1" colspan="1">
                      <bold>3</bold>
                    </td></tr><tr><td rowspan="1" colspan="1">–</td><td rowspan="1" colspan="1">Declivital interstriae 1 without denticles and not elevated</td><td rowspan="1" colspan="1">
                      <bold>4</bold>
                    </td></tr><tr><td rowspan="1" colspan="1">3</td><td rowspan="1" colspan="1">Denticles on declivital interstriae 1 and 3 larger, those on 3 pointed, spine-like, slightly incurved; denticles on ventrolateral area of the elytra large, sharply pointed, spine-like, curved slightly downwards and to the suture; declivital interstriae 2 flattened; 2.5–2.8 mm.</td><td rowspan="1" colspan="1">
                      <bold><italic><tp:taxon-name><tp:taxon-name-part taxon-name-part-type="genus" reg="Xyleborinus"/><tp:taxon-name-part taxon-name-part-type="species" reg="attenuatus">attenuatus</tp:taxon-name-part></tp:taxon-name></italic> (Blandford)</bold>
                    </td></tr><tr><td rowspan="1" colspan="1">–</td><td rowspan="1" colspan="1">Denticles on declivital interstriae 1 and 3 smaller, obtusely pointed; denticles on ventrolateral areas of the elytra small, less pointed; declivital interstriae 2 slightly impressed; 2.0–2.4 mm.</td><td rowspan="1" colspan="1">
                      <bold><italic><tp:taxon-name><tp:taxon-name-part taxon-name-part-type="genus" reg="Xyleborinus"/><tp:taxon-name-part taxon-name-part-type="species" reg="saxesenii">saxesenii</tp:taxon-name-part></tp:taxon-name></italic> (Ratzeburg)</bold>
                    </td></tr><tr><td rowspan="1" colspan="1">4</td><td rowspan="1" colspan="1">Declivity flattened, declivital interstriae 3 slightly elevated with 3 pairs of small tubercles, the pair near the posterior margin largest and often blunt; 1.6–1.9 mm.</td><td rowspan="1" colspan="1">
                      <bold><italic><tp:taxon-name><tp:taxon-name-part taxon-name-part-type="genus" reg="Xyleborinus"/><tp:taxon-name-part taxon-name-part-type="species" reg="gracilis">gracilis</tp:taxon-name-part></tp:taxon-name></italic> (Eichhoff)</bold>
                    </td></tr><tr><td rowspan="1" colspan="1">–</td><td rowspan="1" colspan="1">Declivity sulcate, interstriae 2 impressed, tubercles on interstriae 3 of equal size; longer than 2.0 mm.</td><td rowspan="1" colspan="1">
                      <bold>5</bold>
                    </td></tr><tr><td rowspan="1" colspan="1">5</td><td rowspan="1" colspan="1">Declivital interstriae 3 slightly elevated with 2–3 pairs of tubercles, with bases wider than their length; 2.0–2.5 mm.</td><td rowspan="1" colspan="1">
                      <bold><italic><tp:taxon-name><tp:taxon-name-part taxon-name-part-type="genus" reg="Xyleborinus"/><tp:taxon-name-part taxon-name-part-type="species" reg="artestriatus">artestriatus</tp:taxon-name-part></tp:taxon-name></italic> (Eichhoff)</bold>
                    </td></tr><tr><td rowspan="1" colspan="1">–</td><td rowspan="1" colspan="1">Declivital interstriae 3 strongly elevated with 4 pairs of long, narrow, pointed spines increasing in size approaching posterior margin, 2.1–2.4 mm</td><td rowspan="1" colspan="1">
                      <bold><italic><tp:taxon-name><tp:taxon-name-part taxon-name-part-type="genus" reg="Xyleborinus"/><tp:taxon-name-part taxon-name-part-type="species" reg="octiesdentatus">octiesdentatus</tp:taxon-name-part></tp:taxon-name></italic> (Murayama)</bold>
                    </td></tr></tbody></table></table-wrap></tp:treatment-sec></tp:taxon-treatment>
