# Supplementary material for: North American Xyleborini north of Mexico: a review and key to genera and species (Coleoptera, Curculionidae, Scolytinae)
Source: Zookeys. 2018 Jun 19;(768):19–68. doi: 10.3897/zookeys.768.24697 (PMC6019436; doi:10.3897/zookeys.768.24697)
Supplement: XML Treatment for Xyleborinus artestriatus [file zookeys.768.24697-treatment39.xml]

<!DOCTYPE tp:taxon-treatment
  PUBLIC "-//TaxonX//DTD Taxonomic Treatment Publishing DTD v0 20100105//EN" "tax-treatment-NSO.dtd">
<tp:taxon-treatment xmlns:tp="http://www.plazi.org/taxpub"><tp:treatment-meta><kwd-group><label>Taxon classification</label><kwd><named-content xmlns:xlink="http://www.w3.org/1999/xlink" content-type="kingdom">Animalia</named-content></kwd><kwd><named-content xmlns:xlink="http://www.w3.org/1999/xlink" content-type="order">Coleoptera</named-content></kwd><kwd><named-content xmlns:xlink="http://www.w3.org/1999/xlink" content-type="family">Curculionidae</named-content></kwd></kwd-group><mixed-citation publication-type="journal"><person-group><name><surname>Gomez</surname><given-names>Demian F.</given-names></name><name><surname>Rabaglia</surname><given-names>Robert J.</given-names></name><name><surname>Fairbanks</surname><given-names>Katherine E. O.</given-names></name><name><surname>Hulcr</surname><given-names>Jiri</given-names></name></person-group><article-title>North American <tp:taxon-name><tp:taxon-name-part taxon-name-part-type="tribe">Xyleborini</tp:taxon-name-part></tp:taxon-name> north of Mexico: a review and key to genera and species (<tp:taxon-name><tp:taxon-name-part taxon-name-part-type="order">Coleoptera</tp:taxon-name-part></tp:taxon-name>, <tp:taxon-name><tp:taxon-name-part taxon-name-part-type="family">Curculionidae</tp:taxon-name-part></tp:taxon-name>, <tp:taxon-name><tp:taxon-name-part taxon-name-part-type="subfamily">Scolytinae</tp:taxon-name-part></tp:taxon-name>)</article-title><source>Zookeys</source><day>19</day><month>6</month><year>2018</year><volume>2018</volume><issue>768</issue><fpage>19</fpage><lpage>68</lpage><pub-id pub-id-type="doi">10.3897/zookeys.768.24697</pub-id></mixed-citation></tp:treatment-meta><tp:nomenclature><tp:taxon-name>
              <tp:taxon-name-part taxon-name-part-type="genus" reg="Xyleborinus">Xyleborinus</tp:taxon-name-part>
              <tp:taxon-name-part taxon-name-part-type="species" reg="artestriatus">artestriatus</tp:taxon-name-part>
            </tp:taxon-name><tp:taxon-authority>(Eichhoff, 1878)</tp:taxon-authority><xref ref-type="fig" rid="F13">Fig. 13</xref><tp:nomenclature-citation-list><tp:nomenclature-citation><tp:taxon-name>
                  <tp:taxon-name-part taxon-name-part-type="genus" reg="Xyleborus">Xyleborus</tp:taxon-name-part> <tp:taxon-name-part taxon-name-part-type="species" reg="artestriatus">artestriatus</tp:taxon-name-part></tp:taxon-name><comment>Eichhoff, 1878.</comment></tp:nomenclature-citation><tp:nomenclature-citation><tp:taxon-name>
                  <tp:taxon-name-part taxon-name-part-type="genus" reg="Xyleborus">Xyleborus</tp:taxon-name-part> <tp:taxon-name-part taxon-name-part-type="species" reg="laticollis">laticollis</tp:taxon-name-part></tp:taxon-name><comment>Blandford, 1896. Synonymy Schedl 1958.</comment></tp:nomenclature-citation><tp:nomenclature-citation><tp:taxon-name>
                  <tp:taxon-name-part taxon-name-part-type="genus" reg="Xyleborus">Xyleborus</tp:taxon-name-part> <tp:taxon-name-part taxon-name-part-type="species" reg="rugipennis">rugipennis</tp:taxon-name-part></tp:taxon-name><comment>Schedl, 1953. Synonymy <xref ref-type="bibr" rid="B56">Wood 1989</xref>.</comment></tp:nomenclature-citation><tp:nomenclature-citation><tp:taxon-name>
                  <tp:taxon-name-part taxon-name-part-type="genus" reg="Xyleborinus">Xyleborinus</tp:taxon-name-part> <tp:taxon-name-part taxon-name-part-type="species" reg="beaveri">beaveri</tp:taxon-name-part></tp:taxon-name><comment>Browne, 1978. Synonymy <xref ref-type="bibr" rid="B13">Bright 2014</xref>.</comment></tp:nomenclature-citation></tp:nomenclature-citation-list></tp:nomenclature><tp:treatment-sec sec-type="type material" id="SECID0EZWDI"><title>Type material.</title><p>Holotype female; <named-content xmlns:xlink="http://www.w3.org/1999/xlink" content-type="dwc:institutional_code" xlink:type="simple">ZMUH</named-content>, lost.</p></tp:treatment-sec><tp:treatment-sec sec-type="distribution" id="SECID0EEXDI"><title>Distribution.</title><p>Asia; North America (introduced): United States: Georgia, Texas; Oceania.</p></tp:treatment-sec><tp:treatment-sec sec-type="notes" id="SECID0EJXDI"><title>Notes.</title><p>
              <italic><tp:taxon-name><tp:taxon-name-part taxon-name-part-type="genus" reg="Xyleborinus">Xyleborinus</tp:taxon-name-part> <tp:taxon-name-part taxon-name-part-type="species" reg="artestriatus">artestriatus</tp:taxon-name-part></tp:taxon-name></italic> was reported for the first time in North America based on specimens from Georgia and Texas (<xref ref-type="bibr" rid="B20">Cognato et al. 2013</xref>). Distinguished by the wide denticles of interstriae 3 and the sulcate declivity.</p></tp:treatment-sec><tp:treatment-sec><!--Section generated to contain objects referenced in tp:taxon-treatment.--><fig id="F13" position="float" orientation="portrait"><label>Figure 13.</label><caption><p>Lateral and dorsal views of <italic><tp:taxon-name><tp:taxon-name-part taxon-name-part-type="genus" reg="Xyleborinus">Xyleborinus</tp:taxon-name-part></tp:taxon-name></italic> species. From top left, <italic><tp:taxon-name><tp:taxon-name-part taxon-name-part-type="genus" reg="Xyleborinus">Xyleborinus</tp:taxon-name-part> <tp:taxon-name-part taxon-name-part-type="species" reg="andrewesi">andrewesi</tp:taxon-name-part></tp:taxon-name></italic>, <italic><tp:taxon-name><tp:taxon-name-part taxon-name-part-type="genus" reg="Xyleborinus">X.</tp:taxon-name-part> <tp:taxon-name-part taxon-name-part-type="species" reg="artestriatus">artestriatus</tp:taxon-name-part></tp:taxon-name></italic>, <italic><tp:taxon-name><tp:taxon-name-part taxon-name-part-type="genus" reg="Xyleborinus">X.</tp:taxon-name-part> <tp:taxon-name-part taxon-name-part-type="species" reg="attenuatus">attenuatus</tp:taxon-name-part></tp:taxon-name></italic> and <italic><tp:taxon-name><tp:taxon-name-part taxon-name-part-type="genus" reg="Xyleborinus">X.</tp:taxon-name-part> <tp:taxon-name-part taxon-name-part-type="species" reg="gracilis">gracilis</tp:taxon-name-part></tp:taxon-name></italic>. Scale bar: 1.0 mm.</p></caption><graphic xmlns:xlink="http://www.w3.org/1999/xlink" xlink:href="zookeys-768-019-g013.jpg" position="float" orientation="portrait" xlink:type="simple" id="oo_211081.jpg"/></fig></tp:treatment-sec><ref-list><ref id="B56"><mixed-citation xmlns:xlink="http://www.w3.org/1999/xlink" xlink:type="simple">
          <person-group><name name-style="western"><surname>Wood</surname><given-names>SL</given-names></name></person-group> (<year>1989</year>) <article-title>Nomenclatural changes and new species of <tp:taxon-name><tp:taxon-name-part taxon-name-part-type="family">Scolytidae</tp:taxon-name-part></tp:taxon-name> (<tp:taxon-name><tp:taxon-name-part taxon-name-part-type="order">Coleoptera</tp:taxon-name-part></tp:taxon-name>), part IV.</article-title> <source>Great Basin Naturalist Memoirs</source> <volume>49</volume>: <fpage>167</fpage>–<lpage>185</lpage>. <ext-link xlink:type="simple" ext-link-type="doi" xlink:href="10.5962/bhl.part.22642">https://doi.org/10.5962/bhl.part.22642</ext-link></mixed-citation></ref><ref id="B13"><mixed-citation xmlns:xlink="http://www.w3.org/1999/xlink" xlink:type="simple">
          <person-group><name name-style="western"><surname>Bright</surname><given-names>DE</given-names></name></person-group> (<year>2014</year>) <article-title>A catalog of <tp:taxon-name><tp:taxon-name-part taxon-name-part-type="family">Scolytidae</tp:taxon-name-part></tp:taxon-name> and <tp:taxon-name><tp:taxon-name-part taxon-name-part-type="family">Platypodidae</tp:taxon-name-part></tp:taxon-name> (<tp:taxon-name><tp:taxon-name-part taxon-name-part-type="order">Coleoptera</tp:taxon-name-part></tp:taxon-name>), Supplement 3 (2000–2010), with notes on subfamily and tribal reclassifications.</article-title> <source><tp:taxon-name><tp:taxon-name-part taxon-name-part-type="class">Insecta</tp:taxon-name-part></tp:taxon-name> Mundi</source> <volume>0356</volume>: <fpage>1</fpage>–<lpage>336</lpage>.</mixed-citation></ref><ref id="B20"><mixed-citation xmlns:xlink="http://www.w3.org/1999/xlink" xlink:type="simple">
          <person-group><name name-style="western"><surname>Cognato</surname><given-names>AI</given-names></name><name name-style="western"><surname>Rabaglia</surname><given-names>RJ</given-names></name><name name-style="western"><surname>Vandenberg</surname><given-names>NJ</given-names></name></person-group> (<year>2013</year>) <article-title>Another Asian ambrosia beetle, <italic><tp:taxon-name><tp:taxon-name-part taxon-name-part-type="genus">Xyleborinus</tp:taxon-name-part> <tp:taxon-name-part taxon-name-part-type="species">artestriatus</tp:taxon-name-part></tp:taxon-name></italic> (Eichhoff 1878) (<tp:taxon-name><tp:taxon-name-part taxon-name-part-type="order">Coleoptera</tp:taxon-name-part></tp:taxon-name>: <tp:taxon-name><tp:taxon-name-part taxon-name-part-type="family">Curculionidae</tp:taxon-name-part></tp:taxon-name>: <tp:taxon-name><tp:taxon-name-part taxon-name-part-type="subfamily">Scolytinae</tp:taxon-name-part></tp:taxon-name>: <tp:taxon-name><tp:taxon-name-part taxon-name-part-type="tribe">Xyleborini</tp:taxon-name-part></tp:taxon-name>), newly detected in North America.</article-title> <source>The Pan-Pacific Entomologist</source> <volume>89</volume>: <fpage>27</fpage>–<lpage>31</lpage>. <ext-link xlink:type="simple" ext-link-type="doi" xlink:href="10.3956/2012-53.1">https://doi.org/10.3956/2012-53.1</ext-link></mixed-citation></ref></ref-list></tp:taxon-treatment>
