# Supplementary material for: North American Xyleborini north of Mexico: a review and key to genera and species (Coleoptera, Curculionidae, Scolytinae)
Source: Zookeys. 2018 Jun 19;(768):19–68. doi: 10.3897/zookeys.768.24697 (PMC6019436; doi:10.3897/zookeys.768.24697)
Supplement: XML Treatment for Xyleborinus octiesdentatus [file zookeys.768.24697-treatment42.xml]

<!DOCTYPE tp:taxon-treatment
  PUBLIC "-//TaxonX//DTD Taxonomic Treatment Publishing DTD v0 20100105//EN" "tax-treatment-NSO.dtd">
<tp:taxon-treatment xmlns:tp="http://www.plazi.org/taxpub"><tp:treatment-meta><kwd-group><label>Taxon classification</label><kwd><named-content xmlns:xlink="http://www.w3.org/1999/xlink" content-type="kingdom">Animalia</named-content></kwd><kwd><named-content xmlns:xlink="http://www.w3.org/1999/xlink" content-type="order">Coleoptera</named-content></kwd><kwd><named-content xmlns:xlink="http://www.w3.org/1999/xlink" content-type="family">Curculionidae</named-content></kwd></kwd-group><mixed-citation publication-type="journal"><person-group><name><surname>Gomez</surname><given-names>Demian F.</given-names></name><name><surname>Rabaglia</surname><given-names>Robert J.</given-names></name><name><surname>Fairbanks</surname><given-names>Katherine E. O.</given-names></name><name><surname>Hulcr</surname><given-names>Jiri</given-names></name></person-group><article-title>North American <tp:taxon-name><tp:taxon-name-part taxon-name-part-type="tribe">Xyleborini</tp:taxon-name-part></tp:taxon-name> north of Mexico: a review and key to genera and species (<tp:taxon-name><tp:taxon-name-part taxon-name-part-type="order">Coleoptera</tp:taxon-name-part></tp:taxon-name>, <tp:taxon-name><tp:taxon-name-part taxon-name-part-type="family">Curculionidae</tp:taxon-name-part></tp:taxon-name>, <tp:taxon-name><tp:taxon-name-part taxon-name-part-type="subfamily">Scolytinae</tp:taxon-name-part></tp:taxon-name>)</article-title><source>Zookeys</source><day>19</day><month>6</month><year>2018</year><volume>2018</volume><issue>768</issue><fpage>19</fpage><lpage>68</lpage><pub-id pub-id-type="doi">10.3897/zookeys.768.24697</pub-id></mixed-citation></tp:treatment-meta><tp:nomenclature><tp:taxon-name>
              <tp:taxon-name-part taxon-name-part-type="genus" reg="Xyleborinus">Xyleborinus</tp:taxon-name-part>
              <tp:taxon-name-part taxon-name-part-type="species" reg="octiesdentatus">octiesdentatus</tp:taxon-name-part>
            </tp:taxon-name><tp:taxon-authority>(Murayama, 1931)</tp:taxon-authority><xref ref-type="fig" rid="F14">Fig. 14</xref><tp:nomenclature-citation-list><tp:nomenclature-citation><tp:taxon-name>
                  <tp:taxon-name-part taxon-name-part-type="genus" reg="Xyleborus">Xyleborus</tp:taxon-name-part> <tp:taxon-name-part taxon-name-part-type="species" reg="octiesdentatus">octiesdentatus</tp:taxon-name-part></tp:taxon-name><comment>Murayama, 1931.</comment></tp:nomenclature-citation></tp:nomenclature-citation-list></tp:nomenclature><tp:treatment-sec sec-type="type material" id="SECID0E2CAK"><title>Type material.</title><p>Holotype; Kannanri, Korea; <named-content xmlns:xlink="http://www.w3.org/1999/xlink" content-type="dwc:institutional_code" xlink:type="simple">NMNH</named-content>.</p></tp:treatment-sec><tp:treatment-sec sec-type="distribution" id="SECID0EGDAK"><title>Distribution.</title><p>Asia; North America (introduced): Alabama, Louisiana, Mississippi, South Carolina.</p></tp:treatment-sec><tp:treatment-sec sec-type="notes" id="SECID0ELDAK"><title>Notes.</title><p>
              <italic><tp:taxon-name><tp:taxon-name-part taxon-name-part-type="genus" reg="Xyleborinus">Xyleborinus</tp:taxon-name-part> <tp:taxon-name-part taxon-name-part-type="species" reg="octiesdentatus">octiesdentatus</tp:taxon-name-part></tp:taxon-name></italic> was reported for the first time from North America based on specimens from Alabama and Louisiana (<xref ref-type="bibr" rid="B44">Rabaglia et al. 2010</xref>). Distinguished from other <italic><tp:taxon-name><tp:taxon-name-part taxon-name-part-type="genus" reg="Xyleborinus">Xyleborinus</tp:taxon-name-part></tp:taxon-name></italic> by the 4 pairs of long, pointed spines increasing in size towards apex, on interstriae 3.</p></tp:treatment-sec><tp:treatment-sec><!--Section generated to contain objects referenced in tp:taxon-treatment.--><fig id="F14" position="float" orientation="portrait"><label>Figure 14.</label><caption><p>Lateral and dorsal views of <italic><tp:taxon-name><tp:taxon-name-part taxon-name-part-type="genus" reg="Xyleborinus">Xyleborinus</tp:taxon-name-part></tp:taxon-name></italic> species. From top left, <italic><tp:taxon-name><tp:taxon-name-part taxon-name-part-type="genus" reg="Xyleborinus">Xyleborinus</tp:taxon-name-part> <tp:taxon-name-part taxon-name-part-type="species" reg="octiesdentatus">octiesdentatus</tp:taxon-name-part></tp:taxon-name></italic> and <italic><tp:taxon-name><tp:taxon-name-part taxon-name-part-type="genus" reg="Xyleborinus">X.</tp:taxon-name-part> <tp:taxon-name-part taxon-name-part-type="species" reg="saxesenii">saxesenii</tp:taxon-name-part></tp:taxon-name></italic>. Scale bar: 1.0 mm.</p></caption><graphic xmlns:xlink="http://www.w3.org/1999/xlink" xlink:href="zookeys-768-019-g014.jpg" position="float" orientation="portrait" xlink:type="simple" id="oo_211082.jpg"/></fig></tp:treatment-sec><ref-list><ref id="B44"><mixed-citation xmlns:xlink="http://www.w3.org/1999/xlink" xlink:type="simple">
          <person-group><name name-style="western"><surname>Rabaglia</surname><given-names>RJ</given-names></name><name name-style="western"><surname>Knížek</surname><given-names>M</given-names></name><name name-style="western"><surname>Johnson</surname><given-names>W</given-names></name></person-group> (<year>2010</year>) <article-title>First records of <italic><tp:taxon-name><tp:taxon-name-part taxon-name-part-type="genus">Xyleborinus</tp:taxon-name-part> <tp:taxon-name-part taxon-name-part-type="species">octiesdentatus</tp:taxon-name-part></tp:taxon-name></italic> (Murayama) (<tp:taxon-name><tp:taxon-name-part taxon-name-part-type="order">Coleoptera</tp:taxon-name-part></tp:taxon-name>, <tp:taxon-name><tp:taxon-name-part taxon-name-part-type="family">Curculioidae</tp:taxon-name-part></tp:taxon-name>, <tp:taxon-name><tp:taxon-name-part taxon-name-part-type="subfamily">Scolytinae</tp:taxon-name-part></tp:taxon-name>) from North America.</article-title> <source>ZooKeys</source> <volume>56</volume>: <fpage>219</fpage>–<lpage>226</lpage>. <ext-link xlink:type="simple" ext-link-type="doi" xlink:href="10.3897/zookeys.56.528">https://doi.org/10.3897/zookeys.56.528</ext-link></mixed-citation></ref></ref-list></tp:taxon-treatment>
