# Supplementary material for: North American Xyleborini north of Mexico: a review and key to genera and species (Coleoptera, Curculionidae, Scolytinae)
Source: Zookeys. 2018 Jun 19;(768):19–68. doi: 10.3897/zookeys.768.24697 (PMC6019436; doi:10.3897/zookeys.768.24697)
Supplement: XML Treatment for Xyleborinus saxesenii [file zookeys.768.24697-treatment43.xml]

<!DOCTYPE tp:taxon-treatment
  PUBLIC "-//TaxonX//DTD Taxonomic Treatment Publishing DTD v0 20100105//EN" "tax-treatment-NSO.dtd">
<tp:taxon-treatment xmlns:tp="http://www.plazi.org/taxpub"><tp:treatment-meta><kwd-group><label>Taxon classification</label><kwd><named-content xmlns:xlink="http://www.w3.org/1999/xlink" content-type="kingdom">Animalia</named-content></kwd><kwd><named-content xmlns:xlink="http://www.w3.org/1999/xlink" content-type="order">Coleoptera</named-content></kwd><kwd><named-content xmlns:xlink="http://www.w3.org/1999/xlink" content-type="family">Curculionidae</named-content></kwd></kwd-group><mixed-citation publication-type="journal"><person-group><name><surname>Gomez</surname><given-names>Demian F.</given-names></name><name><surname>Rabaglia</surname><given-names>Robert J.</given-names></name><name><surname>Fairbanks</surname><given-names>Katherine E. O.</given-names></name><name><surname>Hulcr</surname><given-names>Jiri</given-names></name></person-group><article-title>North American <tp:taxon-name><tp:taxon-name-part taxon-name-part-type="tribe">Xyleborini</tp:taxon-name-part></tp:taxon-name> north of Mexico: a review and key to genera and species (<tp:taxon-name><tp:taxon-name-part taxon-name-part-type="order">Coleoptera</tp:taxon-name-part></tp:taxon-name>, <tp:taxon-name><tp:taxon-name-part taxon-name-part-type="family">Curculionidae</tp:taxon-name-part></tp:taxon-name>, <tp:taxon-name><tp:taxon-name-part taxon-name-part-type="subfamily">Scolytinae</tp:taxon-name-part></tp:taxon-name>)</article-title><source>Zookeys</source><day>19</day><month>6</month><year>2018</year><volume>2018</volume><issue>768</issue><fpage>19</fpage><lpage>68</lpage><pub-id pub-id-type="doi">10.3897/zookeys.768.24697</pub-id></mixed-citation></tp:treatment-meta><tp:nomenclature><tp:taxon-name>
              <tp:taxon-name-part taxon-name-part-type="genus" reg="Xyleborinus">Xyleborinus</tp:taxon-name-part>
              <tp:taxon-name-part taxon-name-part-type="species" reg="saxesenii">saxesenii</tp:taxon-name-part>
            </tp:taxon-name><tp:taxon-authority>(Ratzeburg, 1837)</tp:taxon-authority><xref ref-type="fig" rid="F14">Fig. 14</xref><tp:nomenclature-citation-list><tp:nomenclature-citation><tp:taxon-name>
                  <tp:taxon-name-part taxon-name-part-type="genus" reg="Bostrichus">Bostrichus</tp:taxon-name-part> <tp:taxon-name-part taxon-name-part-type="species" reg="saxesenii">saxesenii</tp:taxon-name-part></tp:taxon-name><comment>Ratzeburg, 1837.</comment></tp:nomenclature-citation><tp:nomenclature-citation><tp:taxon-name>
                  <tp:taxon-name-part taxon-name-part-type="genus" reg="Tomicus">Tomicus</tp:taxon-name-part> <tp:taxon-name-part taxon-name-part-type="species" reg="dohrnii">dohrnii</tp:taxon-name-part></tp:taxon-name><comment>Wollaston, 1854. Synonymy Eichhoff 1878.</comment></tp:nomenclature-citation><tp:nomenclature-citation><tp:taxon-name>
                  <tp:taxon-name-part taxon-name-part-type="genus" reg="Tomicus">Tomicus</tp:taxon-name-part> <tp:taxon-name-part taxon-name-part-type="species" reg="decolor">decolor</tp:taxon-name-part></tp:taxon-name><comment>Boieldieu, 1859. Synonymy Ferrari 1867.</comment></tp:nomenclature-citation><tp:nomenclature-citation><tp:taxon-name>
                  <tp:taxon-name-part taxon-name-part-type="genus" reg="Xyleborus">Xyleborus</tp:taxon-name-part> <tp:taxon-name-part taxon-name-part-type="species" reg="aesculi">aesculi</tp:taxon-name-part></tp:taxon-name><comment>Ferrari, 1867. Synonymy Eichhoff 1878.</comment></tp:nomenclature-citation><tp:nomenclature-citation><tp:taxon-name>
                  <tp:taxon-name-part taxon-name-part-type="genus" reg="Xyleborus">Xyleborus</tp:taxon-name-part> <tp:taxon-name-part taxon-name-part-type="species" reg="sobrinus">sobrinus</tp:taxon-name-part></tp:taxon-name><comment>Eichhoff, 1875. Synonymy Schedl 1964.</comment></tp:nomenclature-citation><tp:nomenclature-citation><tp:taxon-name>
                  <tp:taxon-name-part taxon-name-part-type="genus" reg="Xyleborus">Xyleborus</tp:taxon-name-part> <tp:taxon-name-part taxon-name-part-type="species" reg="subdepressus">subdepressus</tp:taxon-name-part></tp:taxon-name><comment>Rey, 1883. Synonymy Bedel 1888.</comment></tp:nomenclature-citation><tp:nomenclature-citation><tp:taxon-name>
                  <tp:taxon-name-part taxon-name-part-type="genus" reg="Xyleborus">Xyleborus</tp:taxon-name-part> <tp:taxon-name-part taxon-name-part-type="species" reg="frigidus">frigidus</tp:taxon-name-part></tp:taxon-name><comment>Blackburn, 1885. Synonymy Samuelson 1981.</comment></tp:nomenclature-citation><tp:nomenclature-citation><tp:taxon-name>
                  <tp:taxon-name-part taxon-name-part-type="genus" reg="Xyleborus">Xyleborus</tp:taxon-name-part> <tp:taxon-name-part taxon-name-part-type="species" reg="floridensis">floridensis</tp:taxon-name-part></tp:taxon-name><comment>Hopkins, 1915. Synonymy Wood 1962.</comment></tp:nomenclature-citation><tp:nomenclature-citation><tp:taxon-name>
                  <tp:taxon-name-part taxon-name-part-type="genus" reg="Xyleborus">Xyleborus</tp:taxon-name-part> <tp:taxon-name-part taxon-name-part-type="species" reg="pecanis">pecanis</tp:taxon-name-part></tp:taxon-name><comment>Hopkins, 1915. Synonymy Wood 1962.</comment></tp:nomenclature-citation><tp:nomenclature-citation><tp:taxon-name>
                  <tp:taxon-name-part taxon-name-part-type="genus" reg="Xyleborus">Xyleborus</tp:taxon-name-part> <tp:taxon-name-part taxon-name-part-type="species" reg="quercus">quercus</tp:taxon-name-part></tp:taxon-name><comment>Hopkins, 1915. Synonymy Wood 1962.</comment></tp:nomenclature-citation><tp:nomenclature-citation><tp:taxon-name>
                  <tp:taxon-name-part taxon-name-part-type="genus" reg="Xyleborus">Xyleborus</tp:taxon-name-part> <tp:taxon-name-part taxon-name-part-type="species" reg="arbuti">arbuti</tp:taxon-name-part></tp:taxon-name><comment>Hopkins, 1915. Synonymy Wood 1957.</comment></tp:nomenclature-citation><tp:nomenclature-citation><tp:taxon-name>
                  <tp:taxon-name-part taxon-name-part-type="genus" reg="Xyleborus">Xyleborus</tp:taxon-name-part> <tp:taxon-name-part taxon-name-part-type="species" reg="subspinosus">subspinosus</tp:taxon-name-part></tp:taxon-name><comment>Eggers, 1930. Synonymy <xref ref-type="bibr" rid="B56">Wood 1989</xref>.</comment></tp:nomenclature-citation><tp:nomenclature-citation><tp:taxon-name>
                  <tp:taxon-name-part taxon-name-part-type="genus" reg="Xyleborinus">Xyleborinus</tp:taxon-name-part> <tp:taxon-name-part taxon-name-part-type="species" reg="tsugae">tsugae</tp:taxon-name-part></tp:taxon-name><comment>Swaine, 1934. Synonymy Wood 1957.</comment></tp:nomenclature-citation><tp:nomenclature-citation><tp:taxon-name>
                  <tp:taxon-name-part taxon-name-part-type="genus" reg="Xyleborinus">Xyleborinus</tp:taxon-name-part> <tp:taxon-name-part taxon-name-part-type="species" reg="librocedri">librocedri</tp:taxon-name-part></tp:taxon-name><comment>Swaine, 1934. Synonymy Wood 1957.</comment></tp:nomenclature-citation><tp:nomenclature-citation><tp:taxon-name>
                  <tp:taxon-name-part taxon-name-part-type="genus" reg="Xyleborus">Xyleborus</tp:taxon-name-part> <tp:taxon-name-part taxon-name-part-type="species" reg="pseudogracilis">pseudogracilis</tp:taxon-name-part></tp:taxon-name><comment>Schedl, 1937. Synonymy <xref ref-type="bibr" rid="B56">Wood 1989</xref>.</comment></tp:nomenclature-citation><tp:nomenclature-citation><tp:taxon-name>
                  <tp:taxon-name-part taxon-name-part-type="genus" reg="Xyleborus">Xyleborus</tp:taxon-name-part> <tp:taxon-name-part taxon-name-part-type="species" reg="retrusus">retrusus</tp:taxon-name-part></tp:taxon-name><comment>Schedl, 1940. Synonymy <xref ref-type="bibr" rid="B56">Wood 1989</xref>.</comment></tp:nomenclature-citation><tp:nomenclature-citation><tp:taxon-name>
                  <tp:taxon-name-part taxon-name-part-type="genus" reg="Xyleborus">Xyleborus</tp:taxon-name-part> <tp:taxon-name-part taxon-name-part-type="species" reg="peregrinus">peregrinus</tp:taxon-name-part></tp:taxon-name><comment>Eggers, 1944. Synonymy Schedl 1980.</comment></tp:nomenclature-citation><tp:nomenclature-citation><tp:taxon-name>
                  <tp:taxon-name-part taxon-name-part-type="genus" reg="Xyleborinus">Xyleborinus</tp:taxon-name-part> <tp:taxon-name-part taxon-name-part-type="species" reg="pseudoangustatus">pseudoangustatus</tp:taxon-name-part></tp:taxon-name><comment>Schedl, 1948. Synonymy Schedl 1964.</comment></tp:nomenclature-citation><tp:nomenclature-citation><tp:taxon-name>
                  <tp:taxon-name-part taxon-name-part-type="genus" reg="Xyleborus">Xyleborus</tp:taxon-name-part> <tp:taxon-name-part taxon-name-part-type="species" reg="paraguayensis">paraguayensis</tp:taxon-name-part></tp:taxon-name><comment>Schedl, 1948. Synonymy <xref ref-type="bibr" rid="B56">Wood 1989</xref>.</comment></tp:nomenclature-citation><tp:nomenclature-citation><tp:taxon-name>
                  <tp:taxon-name-part taxon-name-part-type="genus" reg="Xyleborus">Xyleborus</tp:taxon-name-part> <tp:taxon-name-part taxon-name-part-type="species" reg="opimulus">opimulus</tp:taxon-name-part></tp:taxon-name><comment>Schedl, 1976. Synonymy <xref ref-type="bibr" rid="B57">Wood 2007</xref>.</comment></tp:nomenclature-citation><tp:nomenclature-citation><tp:taxon-name>
                  <tp:taxon-name-part taxon-name-part-type="genus" reg="Xyleborus">Xyleborus</tp:taxon-name-part> <tp:taxon-name-part taxon-name-part-type="species" reg="cinctipennis">cinctipennis</tp:taxon-name-part></tp:taxon-name><comment>Schedl, 1980. Synonymy <xref ref-type="bibr" rid="B56">Wood 1989</xref>.</comment></tp:nomenclature-citation></tp:nomenclature-citation-list></tp:nomenclature><tp:treatment-sec sec-type="type material" id="SECID0EKOAK"><title>Type material.</title><p>Syntypes female; “Südlichen Deutschland”; type location is indicated as presumably at <named-content xmlns:xlink="http://www.w3.org/1999/xlink" content-type="dwc:institutional_code" xlink:type="simple">SDEI</named-content> by Wood and Bright (2007), unconfirmed.</p></tp:treatment-sec><tp:treatment-sec sec-type="distribution" id="SECID0EVOAK"><title>Distribution.</title><p>Africa (introduced); Asia, Europe (introduced), North America (introduced): Mexico, Canada: British Columbia, New Brunswick, Ontario, United States: Alabama, Arizona, Arkansas, California, Colorado, Connecticut, Delaware, Florida, Georgia, Hawaii, Illinois, Indiana, Iowa, Kansas, Kentucky, Louisiana, Maine, Maryland, Massachusetts, Michigan, Mississippi, Missouri, New Hampshire, New Jersey, New York, North Carolina, Ohio, Oregon, Pennsylvania, South Carolina, Tennessee, Texas, Utah, Virginia, Washington, West Virginia; Oceania (introduced); South America (introduced): Argentina, Brazil, Chile, Ecuador, Paraguay, Uruguay.</p></tp:treatment-sec><tp:treatment-sec sec-type="notes" id="SECID0E1OAK"><title>Notes.</title><p>This species is widely distributed. <xref ref-type="bibr" rid="B59">Wood and Bright (1992)</xref> and most authors list this species as <italic><tp:taxon-name><tp:taxon-name-part taxon-name-part-type="genus" reg="Xyleborus">X.</tp:taxon-name-part> <tp:taxon-name-part taxon-name-part-type="species" reg="saxeseni">saxeseni</tp:taxon-name-part></tp:taxon-name></italic>, but <xref ref-type="bibr" rid="B28">Holzschuh (1994)</xref> points out that Ratzeburg’s original description was <italic><tp:taxon-name><tp:taxon-name-part taxon-name-part-type="genus" reg="Xyleborus"/><tp:taxon-name-part taxon-name-part-type="species" reg="saxesenii">saxesenii</tp:taxon-name-part></tp:taxon-name></italic>, with the <italic>ii</italic> ending. The synonymy stated by <xref ref-type="bibr" rid="B56">Wood (1989)</xref> between <italic><tp:taxon-name><tp:taxon-name-part taxon-name-part-type="genus" reg="Xyleborus">X.</tp:taxon-name-part> <tp:taxon-name-part taxon-name-part-type="species" reg="cinctipennis">cinctipennis</tp:taxon-name-part></tp:taxon-name></italic> Schedl, 1980 with <italic><tp:taxon-name><tp:taxon-name-part taxon-name-part-type="genus" reg="Xyleborinus">X.</tp:taxon-name-part> <tp:taxon-name-part taxon-name-part-type="species" reg="saxesenii">saxesenii</tp:taxon-name-part></tp:taxon-name></italic>, supported by <xref ref-type="bibr" rid="B15">Brockerhoff et al. (2003)</xref>, Knížek (2011) and <xref ref-type="bibr" rid="B2">Alonso-Zarazaga et al. (2017)</xref>, may be in error (Beaver pers. comm.).</p><fig id="F14" position="float" orientation="portrait"><label>Figure 14.</label><caption><p>Lateral and dorsal views of <italic><tp:taxon-name><tp:taxon-name-part taxon-name-part-type="genus" reg="Xyleborinus">Xyleborinus</tp:taxon-name-part></tp:taxon-name></italic> species. From top left, <italic><tp:taxon-name><tp:taxon-name-part taxon-name-part-type="genus" reg="Xyleborinus">Xyleborinus</tp:taxon-name-part> <tp:taxon-name-part taxon-name-part-type="species" reg="octiesdentatus">octiesdentatus</tp:taxon-name-part></tp:taxon-name></italic> and <italic><tp:taxon-name><tp:taxon-name-part taxon-name-part-type="genus" reg="Xyleborinus">X.</tp:taxon-name-part> <tp:taxon-name-part taxon-name-part-type="species" reg="saxesenii">saxesenii</tp:taxon-name-part></tp:taxon-name></italic>. Scale bar: 1.0 mm.</p></caption><graphic xmlns:xlink="http://www.w3.org/1999/xlink" xlink:href="zookeys-768-019-g014.jpg" position="float" orientation="portrait" xlink:type="simple" id="oo_211082.jpg"/></fig></tp:treatment-sec><ref-list><ref id="B56"><mixed-citation xmlns:xlink="http://www.w3.org/1999/xlink" xlink:type="simple">
          <person-group><name name-style="western"><surname>Wood</surname><given-names>SL</given-names></name></person-group> (<year>1989</year>) <article-title>Nomenclatural changes and new species of <tp:taxon-name><tp:taxon-name-part taxon-name-part-type="family">Scolytidae</tp:taxon-name-part></tp:taxon-name> (<tp:taxon-name><tp:taxon-name-part taxon-name-part-type="order">Coleoptera</tp:taxon-name-part></tp:taxon-name>), part IV.</article-title> <source>Great Basin Naturalist Memoirs</source> <volume>49</volume>: <fpage>167</fpage>–<lpage>185</lpage>. <ext-link xlink:type="simple" ext-link-type="doi" xlink:href="10.5962/bhl.part.22642">https://doi.org/10.5962/bhl.part.22642</ext-link></mixed-citation></ref><ref id="B57"><mixed-citation xmlns:xlink="http://www.w3.org/1999/xlink" xlink:type="simple">
          <person-group><name name-style="western"><surname>Wood</surname><given-names>SL</given-names></name></person-group> (<year>2007</year>) <source>Bark and ambrosia beetles of South America (<tp:taxon-name><tp:taxon-name-part taxon-name-part-type="order">Coleoptera</tp:taxon-name-part></tp:taxon-name>, <tp:taxon-name><tp:taxon-name-part taxon-name-part-type="family">Scolytidae</tp:taxon-name-part></tp:taxon-name>). Monte L.</source> <publisher-name>Bean Life Science Museum</publisher-name>, <publisher-loc>Brigham Young University, Provo, Utah</publisher-loc>, <size units="page">900 pp</size>.</mixed-citation></ref><ref id="B59"><mixed-citation xmlns:xlink="http://www.w3.org/1999/xlink" xlink:type="simple">
          <person-group><name name-style="western"><surname>Wood</surname><given-names>SL</given-names></name><name name-style="western"><surname>Bright</surname><given-names>DE</given-names></name></person-group> (<year>1992</year>) <article-title>A catalog of <tp:taxon-name><tp:taxon-name-part taxon-name-part-type="family">Scolytidae</tp:taxon-name-part></tp:taxon-name> and <tp:taxon-name><tp:taxon-name-part taxon-name-part-type="family">Platypodidae</tp:taxon-name-part></tp:taxon-name> (<tp:taxon-name><tp:taxon-name-part taxon-name-part-type="order">Coleoptera</tp:taxon-name-part></tp:taxon-name>), Part 2: Taxonomic index, volumes A and B.</article-title> <source>Great Basin Naturalist Memoirs</source> <volume>13</volume>: <fpage>1</fpage>–<lpage>1553</lpage>.</mixed-citation></ref><ref id="B28"><mixed-citation xmlns:xlink="http://www.w3.org/1999/xlink" xlink:type="simple">
          <person-group><name name-style="western"><surname>Holzschuh</surname><given-names>C</given-names></name></person-group> (<year>1994</year>) <article-title>Zur unterscheidung von <italic><tp:taxon-name><tp:taxon-name-part taxon-name-part-type="genus">Xyleborinus</tp:taxon-name-part> <tp:taxon-name-part taxon-name-part-type="species">saxesenii</tp:taxon-name-part></tp:taxon-name></italic> (Ratzeburg) und <italic><tp:taxon-name><tp:taxon-name-part taxon-name-part-type="genus">X.</tp:taxon-name-part> <tp:taxon-name-part taxon-name-part-type="species">alni</tp:taxon-name-part></tp:taxon-name></italic> (Niisima) (<tp:taxon-name><tp:taxon-name-part taxon-name-part-type="order">Coleoptera</tp:taxon-name-part></tp:taxon-name>, <tp:taxon-name><tp:taxon-name-part taxon-name-part-type="family">Scolytidae</tp:taxon-name-part></tp:taxon-name>).</article-title> <source>Entomologica Basiliensia</source> <volume>17</volume>: <fpage>311</fpage>–<lpage>318</lpage>.</mixed-citation></ref><ref id="B15"><mixed-citation xmlns:xlink="http://www.w3.org/1999/xlink" xlink:type="simple">
          <person-group><name name-style="western"><surname>Brockerhoff</surname><given-names>E</given-names></name><name name-style="western"><surname>Knížek</surname><given-names>M</given-names></name><name name-style="western"><surname>Bain</surname><given-names>J</given-names></name></person-group> (<year>2003</year>) <article-title>Checklist of indigenous and adventive bark and ambrosia beetles (<tp:taxon-name><tp:taxon-name-part taxon-name-part-type="family">Curculionidae</tp:taxon-name-part></tp:taxon-name>: <tp:taxon-name><tp:taxon-name-part taxon-name-part-type="subfamily">Scolytinae</tp:taxon-name-part></tp:taxon-name> and <tp:taxon-name><tp:taxon-name-part taxon-name-part-type="subfamily">Platypodinae</tp:taxon-name-part></tp:taxon-name>) of New Zealand and interceptions of exotic species (1952-2000).</article-title> <source>New Zealand Entomologist</source> <volume>44</volume>: <fpage>29</fpage>–<lpage>44</lpage>.</mixed-citation></ref><ref id="B2"><mixed-citation xmlns:xlink="http://www.w3.org/1999/xlink" xlink:type="simple">
          <person-group><name name-style="western"><surname>Alonso-Zarazaga</surname><given-names>MA</given-names></name><name name-style="western"><surname>Barrios</surname><given-names>H</given-names></name><name name-style="western"><surname>Borovec</surname><given-names>R</given-names></name><name name-style="western"><surname>Bouchard</surname><given-names>P</given-names></name><name name-style="western"><surname>Caldara</surname><given-names>R</given-names></name><name name-style="western"><surname>Colonnelli</surname><given-names>E</given-names></name><name name-style="western"><surname>Gültekin</surname><given-names>L</given-names></name><name name-style="western"><surname>Hlaváč</surname><given-names>P</given-names></name><name name-style="western"><surname>Korotyaev</surname><given-names>B</given-names></name><name name-style="western"><surname>Lyal</surname><given-names>CHC</given-names></name><name name-style="western"><surname>Machado</surname><given-names>A</given-names></name><name name-style="western"><surname>Meregalli</surname><given-names>M</given-names></name><name name-style="western"><surname>Pierotti</surname><given-names>H</given-names></name><name name-style="western"><surname>Ren</surname><given-names>L</given-names></name><name name-style="western"><surname>Sánchez-Ruiz</surname><given-names>M</given-names></name><name name-style="western"><surname>Sforzi</surname><given-names>A</given-names></name><name name-style="western"><surname>Silfverberg</surname><given-names>H</given-names></name><name name-style="western"><surname>Skuhrovec</surname><given-names>J</given-names></name><name name-style="western"><surname>Trýzna</surname><given-names>M</given-names></name><name name-style="western"><surname>Velázquez de Castro</surname><given-names>AJ</given-names></name><name name-style="western"><surname>Yunakov</surname><given-names>NN</given-names></name></person-group> (<year>2017</year>) <article-title>Cooperative Catalogue of Palaearctic <tp:taxon-name><tp:taxon-name-part taxon-name-part-type="order">Coleoptera</tp:taxon-name-part></tp:taxon-name> <tp:taxon-name><tp:taxon-name-part taxon-name-part-type="superfamily">Curculionoidea</tp:taxon-name-part></tp:taxon-name>. Monografías electrónicas S.E.A.</article-title> <volume>8</volume>: <fpage>1</fpage>–<lpage>729</lpage>.</mixed-citation></ref></ref-list></tp:taxon-treatment>
