# Supplementary material for: North American Xyleborini north of Mexico: a review and key to genera and species (Coleoptera, Curculionidae, Scolytinae)
Source: Zookeys. 2018 Jun 19;(768):19–68. doi: 10.3897/zookeys.768.24697 (PMC6019436; doi:10.3897/zookeys.768.24697)
Supplement: XML Treatment for Xyleborus [file zookeys.768.24697-treatment44.xml]

<!DOCTYPE tp:taxon-treatment
  PUBLIC "-//TaxonX//DTD Taxonomic Treatment Publishing DTD v0 20100105//EN" "tax-treatment-NSO.dtd">
<tp:taxon-treatment xmlns:tp="http://www.plazi.org/taxpub"><tp:treatment-meta><kwd-group><label>Taxon classification</label><kwd><named-content xmlns:xlink="http://www.w3.org/1999/xlink" content-type="kingdom">Animalia</named-content></kwd><kwd><named-content xmlns:xlink="http://www.w3.org/1999/xlink" content-type="order">Coleoptera</named-content></kwd><kwd><named-content xmlns:xlink="http://www.w3.org/1999/xlink" content-type="family">Curculionidae</named-content></kwd></kwd-group><mixed-citation publication-type="journal"><person-group><name><surname>Gomez</surname><given-names>Demian F.</given-names></name><name><surname>Rabaglia</surname><given-names>Robert J.</given-names></name><name><surname>Fairbanks</surname><given-names>Katherine E. O.</given-names></name><name><surname>Hulcr</surname><given-names>Jiri</given-names></name></person-group><article-title>North American <tp:taxon-name><tp:taxon-name-part taxon-name-part-type="tribe">Xyleborini</tp:taxon-name-part></tp:taxon-name> north of Mexico: a review and key to genera and species (<tp:taxon-name><tp:taxon-name-part taxon-name-part-type="order">Coleoptera</tp:taxon-name-part></tp:taxon-name>, <tp:taxon-name><tp:taxon-name-part taxon-name-part-type="family">Curculionidae</tp:taxon-name-part></tp:taxon-name>, <tp:taxon-name><tp:taxon-name-part taxon-name-part-type="subfamily">Scolytinae</tp:taxon-name-part></tp:taxon-name>)</article-title><source>Zookeys</source><day>19</day><month>6</month><year>2018</year><volume>2018</volume><issue>768</issue><fpage>19</fpage><lpage>68</lpage><pub-id pub-id-type="doi">10.3897/zookeys.768.24697</pub-id></mixed-citation></tp:treatment-meta><tp:nomenclature><tp:taxon-name>
              <tp:taxon-name-part taxon-name-part-type="genus" reg="Xyleborus">Xyleborus</tp:taxon-name-part>
            </tp:taxon-name><tp:taxon-authority>Eichhoff, 1864</tp:taxon-authority><tp:nomenclature-citation-list><tp:nomenclature-citation><tp:taxon-name>
                  <tp:taxon-name-part taxon-name-part-type="genus" reg="Anaeretus">Anaeretus</tp:taxon-name-part>
                </tp:taxon-name><comment>Dugès, 1887. Synonymy Hagedorn 1910.</comment></tp:nomenclature-citation><tp:nomenclature-citation><tp:taxon-name>
                  <tp:taxon-name-part taxon-name-part-type="genus" reg="Progenius">Progenius</tp:taxon-name-part>
                </tp:taxon-name><comment>Blandford, 1896. Synonymy Hagedorn 1910.</comment></tp:nomenclature-citation><tp:nomenclature-citation><tp:taxon-name>
                  <tp:taxon-name-part taxon-name-part-type="genus" reg="Mesoscolytus">Mesoscolytus</tp:taxon-name-part>
                </tp:taxon-name><comment>Broun, 1904. Synonymy Bain 1976.</comment></tp:nomenclature-citation><tp:nomenclature-citation><tp:taxon-name>
                  <tp:taxon-name-part taxon-name-part-type="genus" reg="Heteroborips">Heteroborips</tp:taxon-name-part>
                </tp:taxon-name><comment>Reitter, 1913. Synonymy Schedl 1934.</comment></tp:nomenclature-citation><tp:nomenclature-citation><tp:taxon-name>
                  <tp:taxon-name-part taxon-name-part-type="genus" reg="Boroxylon">Boroxylon</tp:taxon-name-part>
                </tp:taxon-name><comment>Hopkins, 1915. Synonymy Schedl 1952.</comment></tp:nomenclature-citation><tp:nomenclature-citation><tp:taxon-name>
                  <tp:taxon-name-part taxon-name-part-type="genus" reg="Notoxyleborus">Notoxyleborus</tp:taxon-name-part>
                </tp:taxon-name><comment>Schedl, 1934. Synonymy <xref ref-type="bibr" rid="B55">Wood 1986</xref>.</comment></tp:nomenclature-citation></tp:nomenclature-citation-list></tp:nomenclature><tp:treatment-sec sec-type="type species" id="SECID0EGVAK"><title>Type species.</title><p>
              <italic><tp:taxon-name><tp:taxon-name-part taxon-name-part-type="genus" reg="Bostrichus">Bostrichus</tp:taxon-name-part> <tp:taxon-name-part taxon-name-part-type="species" reg="monographus">monographus</tp:taxon-name-part></tp:taxon-name></italic> Fabricius.</p><p>Species of <italic><tp:taxon-name><tp:taxon-name-part taxon-name-part-type="genus" reg="Xyleborus">Xyleborus</tp:taxon-name-part></tp:taxon-name></italic> differ from most (but not all) members of the tribe by the truncate antennal club, the first segment of which is corneous. Species of <italic><tp:taxon-name><tp:taxon-name-part taxon-name-part-type="genus" reg="Xyleborus">Xyleborus</tp:taxon-name-part></tp:taxon-name></italic> s. str. (<xref ref-type="bibr" rid="B31">Hulcr and Cognato 2013</xref>) have an inflated prosternal posterocoxal process. Some species currently placed in <italic><tp:taxon-name><tp:taxon-name-part taxon-name-part-type="genus" reg="Xyleborus">Xyleborus</tp:taxon-name-part></tp:taxon-name></italic> do not have this feature, but the proper genus placement of many such species is unclear.</p></tp:treatment-sec><tp:treatment-sec sec-type="key" id="SECID0ESWAK"><title>Key to species of female <italic><tp:taxon-name><tp:taxon-name-part taxon-name-part-type="genus" reg="Xyleborus">Xyleborus</tp:taxon-name-part></tp:taxon-name></italic></title><table-wrap content-type="key" position="anchor" orientation="portrait"><table id="TID0EUQCI" rules="all"><tbody><tr><td rowspan="1" colspan="1">1</td><td rowspan="1" colspan="1">Area adjacent to scutellum impressed; pronotum nearly as broad as long, posterolateral areas distinctly, strongly asperate; 1.9–2.5 mm.</td><td rowspan="1" colspan="1">
                      <bold><italic><tp:taxon-name><tp:taxon-name-part taxon-name-part-type="genus" reg="Xyleborus"/><tp:taxon-name-part taxon-name-part-type="species" reg="seriatus">seriatus</tp:taxon-name-part></tp:taxon-name></italic> Blandford</bold>
                    </td></tr><tr><td rowspan="1" colspan="1">–</td><td rowspan="1" colspan="1">Area adjacent to scutellum not impressed, flush with elytral base; pronotum stout or elongate, posterolateral areas not asperate</td><td rowspan="1" colspan="1">
                      <bold>2</bold>
                    </td></tr><tr><td rowspan="1" colspan="1">2</td><td rowspan="1" colspan="1">Declivital striae completely obscured by abundant, confused punctures and setae; body slightly more stout, 2.3–2.6 times as long as wide; 3.8–4.2 mm</td><td rowspan="1" colspan="1">
                      <bold><italic><tp:taxon-name><tp:taxon-name-part taxon-name-part-type="genus" reg="Xyleborus"/><tp:taxon-name-part taxon-name-part-type="species" reg="horridus">horridus</tp:taxon-name-part></tp:taxon-name></italic> Eichhoff</bold>
                    </td></tr><tr><td rowspan="1" colspan="1">–</td><td rowspan="1" colspan="1">Declivital striae obviously indicated or not, never obscured as above; body slender, more than 2.6 times as long as wide</td><td rowspan="1" colspan="1">
                      <bold>3</bold>
                    </td></tr><tr><td rowspan="1" colspan="1">3</td><td rowspan="1" colspan="1">Tubercles on declivital interstriae 1 distinctly larger than tubercles on other interstriae</td><td rowspan="1" colspan="1">
                      <bold>4</bold>
                    </td></tr><tr><td rowspan="1" colspan="1">–</td><td rowspan="1" colspan="1">Tubercles on declivital interstriae 1 either similar in size to tubercles on other interstriae or absent (except at base or apex)</td><td rowspan="1" colspan="1">
                      <bold>5</bold>
                    </td></tr><tr><td rowspan="1" colspan="1">4</td><td rowspan="1" colspan="1">Elytral disc and declivity setose; all declivital interstriae armed by strong tubercles at base; declivital interstriae 1 armed by two very large pointed tubercles, declivital interstriae 3 armed by several smaller tubercles; declivity weakly sulcate; larger species, 3.6–4.5 mm</td><td rowspan="1" colspan="1">
                      <bold><italic><tp:taxon-name><tp:taxon-name-part taxon-name-part-type="genus" reg="Xyleborus"/><tp:taxon-name-part taxon-name-part-type="species" reg="celsus">celsus</tp:taxon-name-part></tp:taxon-name></italic> Eichhoff</bold>
                    </td></tr><tr><td rowspan="1" colspan="1">–</td><td rowspan="1" colspan="1">Elytral disc and declivity glabrous; all declivital interstriae armed by small granules, gradually decreasing in size toward apex; interstriae 1 near apex armed by one or two small tubercles; declivity flattened, convex at suture toward apex; smaller species, 2.0 mm.</td><td rowspan="1" colspan="1">
                      <bold><italic><tp:taxon-name><tp:taxon-name-part taxon-name-part-type="genus" reg="Xyleborus"/><tp:taxon-name-part taxon-name-part-type="species" reg="glabratus">glabratus</tp:taxon-name-part></tp:taxon-name></italic> Eichhoff</bold>
                    </td></tr><tr><td rowspan="1" colspan="1">5</td><td rowspan="1" colspan="1">Tubercles on declivital interstriae 3 distinctly larger than tubercles on other interstriae; tubercles absent on interstriae 1 (one or two small denticles may be present at base or apex, but not on declivital face); declivity shallowly to strongly sulcate</td><td rowspan="1" colspan="1">
                      <bold>6</bold>
                    </td></tr><tr><td rowspan="1" colspan="1">–</td><td rowspan="1" colspan="1">Tubercles on declivital interstriae 3 not distinctly larger than those on other interstriae; tubercles present on interstriae 1; declivity flat to convex</td><td rowspan="1" colspan="1">
                      <bold>10</bold>
                    </td></tr><tr><td rowspan="1" colspan="1">6</td><td rowspan="1" colspan="1">Anterior portion of pronotum flattened, weakly sulcate; 2.0–2.5 mm.</td><td rowspan="1" colspan="1">
                      <bold><italic><tp:taxon-name><tp:taxon-name-part taxon-name-part-type="genus" reg="Xyleborus"/><tp:taxon-name-part taxon-name-part-type="species" reg="viduus">viduus</tp:taxon-name-part></tp:taxon-name></italic> Eichhoff</bold>
                    </td></tr><tr><td rowspan="1" colspan="1">–</td><td rowspan="1" colspan="1">Anterior portion of pronotum convex, normal</td><td rowspan="1" colspan="1">
                      <bold>7</bold>
                    </td></tr><tr><td rowspan="1" colspan="1">7</td><td rowspan="1" colspan="1">Apex of declivity at interstriae 3 armed by two prominent, elongate tubercles; declivital setae spatulate; 1.8–2.6 mm.</td><td rowspan="1" colspan="1">
                      <bold><italic><tp:taxon-name><tp:taxon-name-part taxon-name-part-type="genus" reg="Xyleborus"/><tp:taxon-name-part taxon-name-part-type="species" reg="spinulosus">spinulosus</tp:taxon-name-part></tp:taxon-name></italic> Blandford</bold>
                    </td></tr><tr><td rowspan="1" colspan="1">–</td><td rowspan="1" colspan="1">Apex of declivity at interstriae 3 unarmed; declivital setae hairlike</td><td rowspan="1" colspan="1">
                      <bold>8</bold>
                    </td></tr><tr><td rowspan="1" colspan="1">8</td><td rowspan="1" colspan="1">Declivital interstriae 1 unarmed, interstriae 3 with usually three prominent tubercles; declivity distinctly sulcate, interstriae 2 impressed, strial punctures less distinct; 2.0–2.5 mm</td><td rowspan="1" colspan="1">
                      <bold><italic><tp:taxon-name><tp:taxon-name-part taxon-name-part-type="genus" reg="Xyleborus"/><tp:taxon-name-part taxon-name-part-type="species" reg="impressus">impressus</tp:taxon-name-part></tp:taxon-name></italic> Eichhoff</bold>
                    </td></tr><tr><td rowspan="1" colspan="1">–</td><td rowspan="1" colspan="1">Declivital interstriae 1 armed by one or two small denticles at base, interstriae 3 with one prominent tubercle near middle of declivity (<tp:taxon-name><tp:taxon-name-part taxon-name-part-type="genus" reg="Xyleborus"/><tp:taxon-name-part taxon-name-part-type="species" reg="minor">minor</tp:taxon-name-part></tp:taxon-name> denticles may also be present); declivity flat to subsulcate, interstriae 2 not impressed, strial punctures distinct</td><td rowspan="1" colspan="1">
                      <bold>9</bold>
                    </td></tr><tr><td rowspan="1" colspan="1">9</td><td rowspan="1" colspan="1">Discal interstrial setae regularly spaced, numerous; larger, more robust species; color dark reddish brown; 2.8–3.2 mm.</td><td rowspan="1" colspan="1">
                      <bold><italic><tp:taxon-name><tp:taxon-name-part taxon-name-part-type="genus" reg="Xyleborus"/><tp:taxon-name-part taxon-name-part-type="species" reg="bispinatus">bispinatus</tp:taxon-name-part></tp:taxon-name></italic> Eichhoff</bold>
                    </td></tr><tr><td rowspan="1" colspan="1">–</td><td rowspan="1" colspan="1">Discal interstrial setae sparse or absent; smaller, more slender species; color light orange to reddish brown; 2.4–2.9 mm.</td><td rowspan="1" colspan="1">
                      <bold><italic><tp:taxon-name><tp:taxon-name-part taxon-name-part-type="genus" reg="Xyleborus"/><tp:taxon-name-part taxon-name-part-type="species" reg="ferrugineus">ferrugineus</tp:taxon-name-part></tp:taxon-name></italic> (Fabricius)</bold>
                    </td></tr><tr><td rowspan="1" colspan="1">10</td><td rowspan="1" colspan="1">Surface of declivity opaque</td><td rowspan="1" colspan="1">
                      <bold>11</bold>
                    </td></tr><tr><td rowspan="1" colspan="1">–</td><td rowspan="1" colspan="1">Surface of declivity shining</td><td rowspan="1" colspan="1">
                      <bold>13</bold>
                    </td></tr><tr><td rowspan="1" colspan="1">11</td><td rowspan="1" colspan="1">Anterior portion of pronotum flattened, weakly sulcate; 2.3–2.4 mm</td><td rowspan="1" colspan="1">
                      <bold><italic><tp:taxon-name><tp:taxon-name-part taxon-name-part-type="genus" reg="Xyleborus"/><tp:taxon-name-part taxon-name-part-type="species" reg="planicollis">planicollis</tp:taxon-name-part></tp:taxon-name></italic> Zimmermann</bold>
                    </td></tr><tr><td rowspan="1" colspan="1">–</td><td rowspan="1" colspan="1">Anterior portion of pronotum convex, normal</td><td rowspan="1" colspan="1">
                      <bold>12</bold>
                    </td></tr><tr><td rowspan="1" colspan="1">12</td><td rowspan="1" colspan="1">Declivity broadly sloping, occupying posterior 30-40% of elytra, shagreened; declivital denticles on interstriae 1 and 3 small but conspicuous; 2.0–2.7 mm.</td><td rowspan="1" colspan="1">
                      <bold><italic><tp:taxon-name><tp:taxon-name-part taxon-name-part-type="genus" reg="Xyleborus"/><tp:taxon-name-part taxon-name-part-type="species" reg="affinis">affinis</tp:taxon-name-part></tp:taxon-name></italic> Eichhoff</bold>
                    </td></tr><tr><td rowspan="1" colspan="1">–</td><td rowspan="1" colspan="1">Declivity steep, occupying posterior 15% of elytra; denticles on declivital interstriae 1 and 3 very small; 2.3–2.7 mm.</td><td rowspan="1" colspan="1">
                      <bold><italic><tp:taxon-name><tp:taxon-name-part taxon-name-part-type="genus" reg="Xyleborus"/><tp:taxon-name-part taxon-name-part-type="species" reg="xylographus">xylographus</tp:taxon-name-part></tp:taxon-name></italic> (Say)</bold>
                    </td></tr><tr><td rowspan="1" colspan="1">13</td><td rowspan="1" colspan="1">Declivity steep, posterolateral margin rounded</td><td rowspan="1" colspan="1">
                      <bold>14</bold>
                    </td></tr><tr><td rowspan="1" colspan="1">–</td><td rowspan="1" colspan="1">Declivity broadly sloping, posterolateral margin subacute</td><td rowspan="1" colspan="1">
                      <bold>15</bold>
                    </td></tr><tr><td rowspan="1" colspan="1">14</td><td rowspan="1" colspan="1">Discal interstriae twice the width of striae; some declivital tubercles with height and basal width greater than the diameter of strial punctures; declivital strial punctures small, deep; 2.2–2.7 mm.</td><td rowspan="1" colspan="1">
                      <bold><italic><tp:taxon-name><tp:taxon-name-part taxon-name-part-type="genus" reg="Xyleborus"/><tp:taxon-name-part taxon-name-part-type="species" reg="intrusus">intrusus</tp:taxon-name-part></tp:taxon-name></italic> Blandford</bold>
                    </td></tr><tr><td rowspan="1" colspan="1">–</td><td rowspan="1" colspan="1">Discal interstriae less than 1.5 times width of striae; some declivital tubercles with height and basal width less than the diameter of strial punctures; declivital strial punctures large, shallow; 2.3–2.7 mm.</td><td rowspan="1" colspan="1">
                      <bold><italic><tp:taxon-name><tp:taxon-name-part taxon-name-part-type="genus" reg="Xyleborus"/><tp:taxon-name-part taxon-name-part-type="species" reg="pubescens">pubescens</tp:taxon-name-part></tp:taxon-name></italic> Zimmermann</bold>
                    </td></tr><tr><td rowspan="1" colspan="1">15</td><td rowspan="1" colspan="1">Color reddish brown; declivity flattened to slightly convex, interstriae 2 moderately impressed, interstriae 1 near apex less elevated; punctures of declivital striae 1 and 2 small, anterolateral margin of punctures not raised; smaller, 2.1–2.8 mm.</td><td rowspan="1" colspan="1">
                      <bold><italic><tp:taxon-name><tp:taxon-name-part taxon-name-part-type="genus" reg="Xyleborus"/><tp:taxon-name-part taxon-name-part-type="species" reg="volvulus">volvulus</tp:taxon-name-part></tp:taxon-name></italic> (Fabricius)</bold>
                    </td></tr><tr><td rowspan="1" colspan="1">–</td><td rowspan="1" colspan="1">Color usually black; declivity flattened, interstriae 2 impressed, especially from middle of declivity, interstriae 1 near apex distinctly elevated; punctures of declivital striae 1 and 2 large, shallow, anterolateral margin of punctures produced into a short ridge; larger, 3.0–3.6 mm</td><td rowspan="1" colspan="1">
                      <bold><italic><tp:taxon-name><tp:taxon-name-part taxon-name-part-type="genus" reg="Xyleborus"/><tp:taxon-name-part taxon-name-part-type="species" reg="pfeilii">pfeilii</tp:taxon-name-part></tp:taxon-name></italic> (Ratzeburg)</bold>
                    </td></tr></tbody></table></table-wrap></tp:treatment-sec><ref-list><ref id="B55"><mixed-citation xmlns:xlink="http://www.w3.org/1999/xlink" xlink:type="simple">
          <person-group><name name-style="western"><surname>Wood</surname><given-names>SL</given-names></name></person-group> (<year>1986</year>) <article-title>A reclassification of the genera of <tp:taxon-name><tp:taxon-name-part taxon-name-part-type="family">Scolytidae</tp:taxon-name-part></tp:taxon-name> (<tp:taxon-name><tp:taxon-name-part taxon-name-part-type="order">Coleoptera</tp:taxon-name-part></tp:taxon-name>).</article-title> <source>Great Basin Naturalist Memoirs</source> <volume>10</volume>: <fpage>1</fpage>–<lpage>126</lpage>.</mixed-citation></ref><ref id="B31"><mixed-citation xmlns:xlink="http://www.w3.org/1999/xlink" xlink:type="simple">
          <person-group><name name-style="western"><surname>Hulcr</surname><given-names>J</given-names></name><name name-style="western"><surname>Cognato</surname><given-names>AI</given-names></name></person-group> (<year>2013</year>) <source><tp:taxon-name><tp:taxon-name-part taxon-name-part-type="tribe">Xyleborini</tp:taxon-name-part></tp:taxon-name> of New Guinea, a Taxonomic Monograph (<tp:taxon-name><tp:taxon-name-part taxon-name-part-type="order">Coleoptera</tp:taxon-name-part></tp:taxon-name>: <tp:taxon-name><tp:taxon-name-part taxon-name-part-type="family">Curculionidae</tp:taxon-name-part></tp:taxon-name>: <tp:taxon-name><tp:taxon-name-part taxon-name-part-type="subfamily">Scolytinae</tp:taxon-name-part></tp:taxon-name>).</source> <publisher-name>Thomas Say Publications in Entomology: Monographs</publisher-name>, <publisher-loc>Entomological Society of America, Annapolis</publisher-loc>, <size units="page">176 pp</size>.</mixed-citation></ref></ref-list></tp:taxon-treatment>
