# Supplementary material for: North American Xyleborini north of Mexico: a review and key to genera and species (Coleoptera, Curculionidae, Scolytinae)
Source: Zookeys. 2018 Jun 19;(768):19–68. doi: 10.3897/zookeys.768.24697 (PMC6019436; doi:10.3897/zookeys.768.24697)
Supplement: XML Treatment for Xyleborus glabratus [file zookeys.768.24697-treatment49.xml]

<!DOCTYPE tp:taxon-treatment
  PUBLIC "-//TaxonX//DTD Taxonomic Treatment Publishing DTD v0 20100105//EN" "tax-treatment-NSO.dtd">
<tp:taxon-treatment xmlns:tp="http://www.plazi.org/taxpub"><tp:treatment-meta><kwd-group><label>Taxon classification</label><kwd><named-content xmlns:xlink="http://www.w3.org/1999/xlink" content-type="kingdom">Animalia</named-content></kwd><kwd><named-content xmlns:xlink="http://www.w3.org/1999/xlink" content-type="order">Coleoptera</named-content></kwd><kwd><named-content xmlns:xlink="http://www.w3.org/1999/xlink" content-type="family">Curculionidae</named-content></kwd></kwd-group><mixed-citation publication-type="journal"><person-group><name><surname>Gomez</surname><given-names>Demian F.</given-names></name><name><surname>Rabaglia</surname><given-names>Robert J.</given-names></name><name><surname>Fairbanks</surname><given-names>Katherine E. O.</given-names></name><name><surname>Hulcr</surname><given-names>Jiri</given-names></name></person-group><article-title>North American <tp:taxon-name><tp:taxon-name-part taxon-name-part-type="tribe">Xyleborini</tp:taxon-name-part></tp:taxon-name> north of Mexico: a review and key to genera and species (<tp:taxon-name><tp:taxon-name-part taxon-name-part-type="order">Coleoptera</tp:taxon-name-part></tp:taxon-name>, <tp:taxon-name><tp:taxon-name-part taxon-name-part-type="family">Curculionidae</tp:taxon-name-part></tp:taxon-name>, <tp:taxon-name><tp:taxon-name-part taxon-name-part-type="subfamily">Scolytinae</tp:taxon-name-part></tp:taxon-name>)</article-title><source>Zookeys</source><day>19</day><month>6</month><year>2018</year><volume>2018</volume><issue>768</issue><fpage>19</fpage><lpage>68</lpage><pub-id pub-id-type="doi">10.3897/zookeys.768.24697</pub-id></mixed-citation></tp:treatment-meta><tp:nomenclature><tp:taxon-name>
              <tp:taxon-name-part taxon-name-part-type="genus" reg="Xyleborus">Xyleborus</tp:taxon-name-part>
              <tp:taxon-name-part taxon-name-part-type="species" reg="glabratus">glabratus</tp:taxon-name-part>
            </tp:taxon-name><tp:taxon-authority>Eichhoff, 1877</tp:taxon-authority><xref ref-type="fig" rid="F16">Fig. 16</xref><!--PageBreak--></tp:nomenclature><tp:treatment-sec sec-type="type material" id="SECID0ECACK"><title>Type material.</title><p>Syntype female; Japan. <named-content xmlns:xlink="http://www.w3.org/1999/xlink" content-type="dwc:institutional_code" xlink:type="simple">IRSNB</named-content>.</p></tp:treatment-sec><tp:treatment-sec sec-type="distribution" id="SECID0EMACK"><title>Distribution.</title><p>Asia; North America (introduced): United States: Alabama, Florida, Georgia, Mississippi, South Carolina.</p></tp:treatment-sec><tp:treatment-sec sec-type="notes" id="SECID0ERACK"><title>Notes.</title><p>In the US, <italic><tp:taxon-name><tp:taxon-name-part taxon-name-part-type="genus" reg="Xyleborus">X.</tp:taxon-name-part> <tp:taxon-name-part taxon-name-part-type="species" reg="glabratus">glabratus</tp:taxon-name-part></tp:taxon-name></italic> was first detected in a survey trap near Port Wentworth, Georgia in 2002 (<xref ref-type="bibr" rid="B43">Rabaglia et al. 2006</xref>). The ambrosia fungus vectored by this species is responsible for the death of 300 million bay trees (<italic><tp:taxon-name><tp:taxon-name-part taxon-name-part-type="genus" reg="Persea">Persea</tp:taxon-name-part></tp:taxon-name></italic> spp.) and other <tp:taxon-name><tp:taxon-name-part taxon-name-part-type="family">Lauraceae</tp:taxon-name-part></tp:taxon-name> in the southeastern United States (<xref ref-type="bibr" rid="B29">Hughes et al. 2017</xref>). This species is distinguished by the dark color and the glabrous elytral disc and declivity with small granules in all interstriae decreasing in size toward apex.</p></tp:treatment-sec><tp:treatment-sec><!--Section generated to contain objects referenced in tp:taxon-treatment.--><fig id="F16" position="float" orientation="portrait"><label>Figure 16.</label><caption><p>Lateral and dorsal views of <italic><tp:taxon-name><tp:taxon-name-part taxon-name-part-type="genus" reg="Xyleborus">Xyleborus</tp:taxon-name-part></tp:taxon-name></italic> species. From top left, <italic><tp:taxon-name><tp:taxon-name-part taxon-name-part-type="genus" reg="Xyleborus">Xyleborus</tp:taxon-name-part> <tp:taxon-name-part taxon-name-part-type="species" reg="glabratus">glabratus</tp:taxon-name-part></tp:taxon-name></italic>, <italic><tp:taxon-name><tp:taxon-name-part taxon-name-part-type="genus" reg="Xyleborus">X.</tp:taxon-name-part> <tp:taxon-name-part taxon-name-part-type="species" reg="horridus">horridus</tp:taxon-name-part></tp:taxon-name></italic>, <italic><tp:taxon-name><tp:taxon-name-part taxon-name-part-type="genus" reg="Xyleborus">X.</tp:taxon-name-part> <tp:taxon-name-part taxon-name-part-type="species" reg="impressus">impressus</tp:taxon-name-part></tp:taxon-name></italic> and <italic><tp:taxon-name><tp:taxon-name-part taxon-name-part-type="genus" reg="Xyleborus">X.</tp:taxon-name-part> <tp:taxon-name-part taxon-name-part-type="species" reg="intrusus">intrusus</tp:taxon-name-part></tp:taxon-name></italic>. Scale bar: 1.0 mm.</p></caption><graphic xmlns:xlink="http://www.w3.org/1999/xlink" xlink:href="zookeys-768-019-g016.jpg" position="float" orientation="portrait" xlink:type="simple" id="oo_211084.jpg"/></fig></tp:treatment-sec><ref-list><ref id="B43"><mixed-citation xmlns:xlink="http://www.w3.org/1999/xlink" xlink:type="simple">
          <person-group><name name-style="western"><surname>Rabaglia</surname><given-names>RJ</given-names></name><name name-style="western"><surname>Dole</surname><given-names>SA</given-names></name><name name-style="western"><surname>Cognato</surname><given-names>AI</given-names></name></person-group> (<year>2006</year>) Review of American <tp:taxon-name><tp:taxon-name-part taxon-name-part-type="subtribe">Xyleborina</tp:taxon-name-part></tp:taxon-name> (<tp:taxon-name><tp:taxon-name-part taxon-name-part-type="order">Coleoptera</tp:taxon-name-part></tp:taxon-name>: <tp:taxon-name><tp:taxon-name-part taxon-name-part-type="family">Curculionidae</tp:taxon-name-part></tp:taxon-name>: <tp:taxon-name><tp:taxon-name-part taxon-name-part-type="subfamily">Scolytinae</tp:taxon-name-part></tp:taxon-name>) occurring north of Mexico, with an Illustrated Key. Annals of Entomological Society of America 99: 1034–1056. <ext-link xlink:type="simple" ext-link-type="doi" xlink:href="10.1603/0013-8746(2006)99[1034:ROAXCC]2.0.CO;2">https://doi.org/10.1603/0013-8746(2006)99[1034:ROAXCC]2.0.CO;2</ext-link></mixed-citation></ref><ref id="B29"><mixed-citation xmlns:xlink="http://www.w3.org/1999/xlink" xlink:type="simple">
          <person-group><name name-style="western"><surname>Hughes</surname><given-names>MA</given-names></name><name name-style="western"><surname>Riggins</surname><given-names>JJ</given-names></name><name name-style="western"><surname>Koch</surname><given-names>FH</given-names></name><name name-style="western"><surname>Cognato</surname><given-names>AI</given-names></name><name name-style="western"><surname>Anderson</surname><given-names>C</given-names></name><name name-style="western"><surname>Formby</surname><given-names>JP</given-names></name><name name-style="western"><surname>Dreaden</surname><given-names>TJ</given-names></name><name name-style="western"><surname>Ploetz</surname><given-names>RC</given-names></name><name name-style="western"><surname>Smith</surname><given-names>JA</given-names></name></person-group> (<year>2017</year>) <article-title>No rest for the laurels: symbiotic invaders cause unprecedented damage to southern USA forests.</article-title> <source>Biological Invasions</source> <volume>19</volume>: <fpage>2143</fpage>–<lpage>2157</lpage>. <ext-link xlink:type="simple" ext-link-type="doi" xlink:href="10.1007/s10530-017-1427-z">https://doi.org/10.1007/s10530-017-1427-z</ext-link></mixed-citation></ref></ref-list></tp:taxon-treatment>
