# Supplementary material for: North American Xyleborini north of Mexico: a review and key to genera and species (Coleoptera, Curculionidae, Scolytinae)
Source: Zookeys. 2018 Jun 19;(768):19–68. doi: 10.3897/zookeys.768.24697 (PMC6019436; doi:10.3897/zookeys.768.24697)
Supplement: XML Treatment for Xylosandrus [file zookeys.768.24697-treatment61.xml]

<!DOCTYPE tp:taxon-treatment
  PUBLIC "-//TaxonX//DTD Taxonomic Treatment Publishing DTD v0 20100105//EN" "tax-treatment-NSO.dtd">
<tp:taxon-treatment xmlns:tp="http://www.plazi.org/taxpub"><tp:treatment-meta><kwd-group><label>Taxon classification</label><kwd><named-content xmlns:xlink="http://www.w3.org/1999/xlink" content-type="kingdom">Animalia</named-content></kwd><kwd><named-content xmlns:xlink="http://www.w3.org/1999/xlink" content-type="order">Coleoptera</named-content></kwd><kwd><named-content xmlns:xlink="http://www.w3.org/1999/xlink" content-type="family">Curculionidae</named-content></kwd></kwd-group><mixed-citation publication-type="journal"><person-group><name><surname>Gomez</surname><given-names>Demian F.</given-names></name><name><surname>Rabaglia</surname><given-names>Robert J.</given-names></name><name><surname>Fairbanks</surname><given-names>Katherine E. O.</given-names></name><name><surname>Hulcr</surname><given-names>Jiri</given-names></name></person-group><article-title>North American <tp:taxon-name><tp:taxon-name-part taxon-name-part-type="tribe">Xyleborini</tp:taxon-name-part></tp:taxon-name> north of Mexico: a review and key to genera and species (<tp:taxon-name><tp:taxon-name-part taxon-name-part-type="order">Coleoptera</tp:taxon-name-part></tp:taxon-name>, <tp:taxon-name><tp:taxon-name-part taxon-name-part-type="family">Curculionidae</tp:taxon-name-part></tp:taxon-name>, <tp:taxon-name><tp:taxon-name-part taxon-name-part-type="subfamily">Scolytinae</tp:taxon-name-part></tp:taxon-name>)</article-title><source>Zookeys</source><day>19</day><month>6</month><year>2018</year><volume>2018</volume><issue>768</issue><fpage>19</fpage><lpage>68</lpage><pub-id pub-id-type="doi">10.3897/zookeys.768.24697</pub-id></mixed-citation></tp:treatment-meta><tp:nomenclature><tp:taxon-name>
              <tp:taxon-name-part taxon-name-part-type="genus" reg="Xylosandrus">Xylosandrus</tp:taxon-name-part>
            </tp:taxon-name><tp:taxon-authority>Reitter, 1913</tp:taxon-authority><tp:nomenclature-citation-list><tp:nomenclature-citation><tp:taxon-name>
                  <tp:taxon-name-part taxon-name-part-type="genus" reg="Apoxyleborus">Apoxyleborus</tp:taxon-name-part>
                </tp:taxon-name><comment>Wood, 1980. Synonymy Wood 1984.</comment></tp:nomenclature-citation></tp:nomenclature-citation-list></tp:nomenclature><tp:treatment-sec sec-type="type species" id="SECID0E6TDK"><title>Type species.</title><p>
              <italic><tp:taxon-name><tp:taxon-name-part taxon-name-part-type="genus" reg="Xyleborus">Xyleborus</tp:taxon-name-part> <tp:taxon-name-part taxon-name-part-type="species" reg="morigerus">morigerus</tp:taxon-name-part></tp:taxon-name></italic> Blandford.</p><p>Species of <italic><tp:taxon-name><tp:taxon-name-part taxon-name-part-type="genus" reg="Xylosandrus">Xylosandrus</tp:taxon-name-part></tp:taxon-name></italic> differ from other members of the tribe by widely separated procoxae.</p></tp:treatment-sec><tp:treatment-sec sec-type="key" id="SECID0EZUDK"><title>Key to species of female <italic><tp:taxon-name><tp:taxon-name-part taxon-name-part-type="genus" reg="Xylosandrus">Xylosandrus</tp:taxon-name-part></tp:taxon-name></italic></title><table-wrap content-type="key" position="anchor" orientation="portrait"><table id="TID0ETXAK" rules="all"><tbody><tr><td rowspan="1" colspan="1">1</td><td rowspan="1" colspan="1">Elytral declivity sharply truncate, margin of declivity with posterolateral carina extending to suture, forming a complete cirumdeclivital ring; body length 2.7–2.9 mm</td><td rowspan="1" colspan="1">
                      <bold><italic><tp:taxon-name><tp:taxon-name-part taxon-name-part-type="genus" reg="Xylosandrus"/><tp:taxon-name-part taxon-name-part-type="species" reg="amputatus">amputatus</tp:taxon-name-part></tp:taxon-name></italic> (Blandford)</bold>
                    </td></tr><tr><td rowspan="1" colspan="1">–</td><td rowspan="1" colspan="1">Elytral declivity rounded or only obliquely truncate, margin of declivity with carina not extending beyond 7<sup>th</sup> interstriae</td><td rowspan="1" colspan="1">
                      <bold>2</bold>
                    </td></tr><tr><td rowspan="1" colspan="1">2</td><td rowspan="1" colspan="1">Declivity without punctures or carina, surface with dense and confused granules, dull; body length 3.0 mm.; reddish brown</td><td rowspan="1" colspan="1">
                      <bold><italic><tp:taxon-name><tp:taxon-name-part taxon-name-part-type="genus" reg="Xylosandrus"/><tp:taxon-name-part taxon-name-part-type="species" reg="crassiusculus">crassiusculus</tp:taxon-name-part></tp:taxon-name></italic> (Motschulsky)</bold>
                    </td></tr><tr><td rowspan="1" colspan="1">–</td><td rowspan="1" colspan="1">Declivital striae with punctures clearly impressed, in rows; declivital surface shining, granules in sparse rows when present; body length less than 2.7 mm; black or dark brown</td><td rowspan="1" colspan="1">
                      <bold>3</bold>
                    </td></tr><tr><td rowspan="1" colspan="1">3</td><td rowspan="1" colspan="1">Body length 2.0–2.3 mm; strial setae on declivity absent (only interstrial setae present); declivital striae at least weakly impressed, interstriae very slightly elevated; typically black</td><td rowspan="1" colspan="1">
                      <bold><italic><tp:taxon-name><tp:taxon-name-part taxon-name-part-type="genus" reg="Xylosandrus"/><tp:taxon-name-part taxon-name-part-type="species" reg="germanus">germanus</tp:taxon-name-part></tp:taxon-name></italic> (Blandford)</bold>
                    </td></tr><tr><td rowspan="1" colspan="1">–</td><td rowspan="1" colspan="1">Body length 1.7 mm or less; strial setae on declivity present, at least one-third as long as those on interstriae; declivital striae not impressed, interstriae flat</td><td rowspan="1" colspan="1">
                      <bold>4</bold>
                    </td></tr><tr><td rowspan="1" colspan="1">4</td><td rowspan="1" colspan="1">Elytra almost evenly arched from middle of disc to apex; setae on pronotal disc more evenly distributed, slightly more abundant on a transverse row in median area at the base; posterior portion of pronotum shining; body black, length 1.6–1.7 mm.</td><td rowspan="1" colspan="1">
                      <bold><italic><tp:taxon-name><tp:taxon-name-part taxon-name-part-type="genus" reg="Xylosandrus"/><tp:taxon-name-part taxon-name-part-type="species" reg="compactus">compactus</tp:taxon-name-part></tp:taxon-name></italic> (Eichhoff)</bold>
                    </td></tr><tr><td rowspan="1" colspan="1">–</td><td rowspan="1" colspan="1">Elytra more abruptly arched from base of declivity to middle of declivity; pronotal disc glabrous except for a dense, median tuft of setae extending from base about half distance to summit; posterior portion of pronotum mostly reticulate; body dark brown, length 1.6–1.8 mm.</td><td rowspan="1" colspan="1">
                      <bold><italic><tp:taxon-name><tp:taxon-name-part taxon-name-part-type="genus" reg="Xylosandrus"/><tp:taxon-name-part taxon-name-part-type="species" reg="curtulus">curtulus</tp:taxon-name-part></tp:taxon-name></italic> (Eichhoff)</bold>
                    </td></tr></tbody></table></table-wrap></tp:treatment-sec></tp:taxon-treatment>
