# Supplementary material for: North American Xyleborini north of Mexico: a review and key to genera and species (Coleoptera, Curculionidae, Scolytinae)
Source: Zookeys. 2018 Jun 19;(768):19–68. doi: 10.3897/zookeys.768.24697 (PMC6019436; doi:10.3897/zookeys.768.24697)
Supplement: XML Treatment for Xylosandrus amputatus [file zookeys.768.24697-treatment62.xml]

<!DOCTYPE tp:taxon-treatment
  PUBLIC "-//TaxonX//DTD Taxonomic Treatment Publishing DTD v0 20100105//EN" "tax-treatment-NSO.dtd">
<tp:taxon-treatment xmlns:tp="http://www.plazi.org/taxpub"><tp:treatment-meta><kwd-group><label>Taxon classification</label><kwd><named-content xmlns:xlink="http://www.w3.org/1999/xlink" content-type="kingdom">Animalia</named-content></kwd><kwd><named-content xmlns:xlink="http://www.w3.org/1999/xlink" content-type="order">Coleoptera</named-content></kwd><kwd><named-content xmlns:xlink="http://www.w3.org/1999/xlink" content-type="family">Curculionidae</named-content></kwd></kwd-group><mixed-citation publication-type="journal"><person-group><name><surname>Gomez</surname><given-names>Demian F.</given-names></name><name><surname>Rabaglia</surname><given-names>Robert J.</given-names></name><name><surname>Fairbanks</surname><given-names>Katherine E. O.</given-names></name><name><surname>Hulcr</surname><given-names>Jiri</given-names></name></person-group><article-title>North American <tp:taxon-name><tp:taxon-name-part taxon-name-part-type="tribe">Xyleborini</tp:taxon-name-part></tp:taxon-name> north of Mexico: a review and key to genera and species (<tp:taxon-name><tp:taxon-name-part taxon-name-part-type="order">Coleoptera</tp:taxon-name-part></tp:taxon-name>, <tp:taxon-name><tp:taxon-name-part taxon-name-part-type="family">Curculionidae</tp:taxon-name-part></tp:taxon-name>, <tp:taxon-name><tp:taxon-name-part taxon-name-part-type="subfamily">Scolytinae</tp:taxon-name-part></tp:taxon-name>)</article-title><source>Zookeys</source><day>19</day><month>6</month><year>2018</year><volume>2018</volume><issue>768</issue><fpage>19</fpage><lpage>68</lpage><pub-id pub-id-type="doi">10.3897/zookeys.768.24697</pub-id></mixed-citation></tp:treatment-meta><tp:nomenclature><tp:taxon-name>
              <tp:taxon-name-part taxon-name-part-type="genus" reg="Xylosandrus">Xylosandrus</tp:taxon-name-part>
              <tp:taxon-name-part taxon-name-part-type="species" reg="amputatus">amputatus</tp:taxon-name-part>
            </tp:taxon-name><tp:taxon-authority>(Blandford, 1894)</tp:taxon-authority><xref ref-type="fig" rid="F19">Fig. 19</xref><tp:nomenclature-citation-list><tp:nomenclature-citation><tp:taxon-name>
                  <tp:taxon-name-part taxon-name-part-type="genus" reg="Xyleborus">Xyleborus</tp:taxon-name-part> <tp:taxon-name-part taxon-name-part-type="species" reg="amputatus">amputatus</tp:taxon-name-part></tp:taxon-name><comment>Blandford, 1894.</comment></tp:nomenclature-citation><tp:nomenclature-citation><tp:taxon-name>
                  <tp:taxon-name-part taxon-name-part-type="genus" reg="Xyleborus">Xyleborus</tp:taxon-name-part> <tp:taxon-name-part taxon-name-part-type="species" reg="melli">melli</tp:taxon-name-part></tp:taxon-name><comment>Eggers, 1926. Synonymy Beaver 2010.</comment></tp:nomenclature-citation></tp:nomenclature-citation-list></tp:nomenclature><tp:treatment-sec sec-type="type material" id="SECID0EP3DK"><title>Type material.</title><p>Holotype female; Japan: Higo; <named-content xmlns:xlink="http://www.w3.org/1999/xlink" content-type="dwc:institutional_code" xlink:type="simple">BMNH</named-content>.</p></tp:treatment-sec><tp:treatment-sec sec-type="distribution" id="SECID0E13DK"><title>Distribution.</title><p>Asia; North America (introduced): Florida, Georgia.</p></tp:treatment-sec><tp:treatment-sec sec-type="notes" id="SECID0E63DK"><title>Notes.</title><p>
              <italic><tp:taxon-name><tp:taxon-name-part taxon-name-part-type="genus" reg="Xylosandrus">Xylosandrus</tp:taxon-name-part> <tp:taxon-name-part taxon-name-part-type="species" reg="amputatus">amputatus</tp:taxon-name-part></tp:taxon-name></italic> was first discovered in the US from Florida in 2010 (<xref ref-type="bibr" rid="B19">Cognato et al. 2011</xref>). Distinguished by the truncate elytral declivity with a carina forming a complete cirumdeclivital ring.</p></tp:treatment-sec><tp:treatment-sec><!--Section generated to contain objects referenced in tp:taxon-treatment.--><fig id="F19" position="float" orientation="portrait"><label>Figure 19.</label><caption><p>Lateral and dorsal views of <italic><tp:taxon-name><tp:taxon-name-part taxon-name-part-type="genus" reg="Xylosandrus">Xylosandrus</tp:taxon-name-part></tp:taxon-name></italic> species. From top left, <italic><tp:taxon-name><tp:taxon-name-part taxon-name-part-type="genus" reg="Xylosandrus">Xylosandrus</tp:taxon-name-part> <tp:taxon-name-part taxon-name-part-type="species" reg="amputatus">amputatus</tp:taxon-name-part></tp:taxon-name></italic>, <italic><tp:taxon-name><tp:taxon-name-part taxon-name-part-type="genus" reg="Xylosandrus">X.</tp:taxon-name-part> <tp:taxon-name-part taxon-name-part-type="species" reg="compactus">compactus</tp:taxon-name-part></tp:taxon-name></italic>, <italic><tp:taxon-name><tp:taxon-name-part taxon-name-part-type="genus" reg="Xylosandrus">X.</tp:taxon-name-part> <tp:taxon-name-part taxon-name-part-type="species" reg="crassiusculus">crassiusculus</tp:taxon-name-part></tp:taxon-name></italic>, <italic><tp:taxon-name><tp:taxon-name-part taxon-name-part-type="genus" reg="Xylosandrus">X.</tp:taxon-name-part> <tp:taxon-name-part taxon-name-part-type="species" reg="curtulus">curtulus</tp:taxon-name-part></tp:taxon-name></italic> and <italic><tp:taxon-name><tp:taxon-name-part taxon-name-part-type="genus" reg="Xylosandrus">X.</tp:taxon-name-part> <tp:taxon-name-part taxon-name-part-type="species" reg="germanus">germanus</tp:taxon-name-part></tp:taxon-name></italic>. Scale bar: 1.0 mm.</p></caption><graphic xmlns:xlink="http://www.w3.org/1999/xlink" xlink:href="zookeys-768-019-g019.jpg" position="float" orientation="portrait" xlink:type="simple" id="oo_211087.jpg"/></fig></tp:treatment-sec><ref-list><ref id="B19"><mixed-citation xmlns:xlink="http://www.w3.org/1999/xlink" xlink:type="simple">
          <person-group><name name-style="western"><surname>Cognato</surname><given-names>AI</given-names></name><name name-style="western"><surname>Olson</surname><given-names>RO</given-names></name><name name-style="western"><surname>Rabaglia</surname><given-names>RJ</given-names></name></person-group> (<year>2011</year>) <article-title>An Asian ambrosia beetle, <italic><tp:taxon-name><tp:taxon-name-part taxon-name-part-type="genus">Xylosandrus</tp:taxon-name-part> <tp:taxon-name-part taxon-name-part-type="species">amputatus</tp:taxon-name-part></tp:taxon-name></italic> (Blandford) (<tp:taxon-name><tp:taxon-name-part taxon-name-part-type="family">Curculionidae</tp:taxon-name-part></tp:taxon-name>: <tp:taxon-name><tp:taxon-name-part taxon-name-part-type="subfamily">Scolytinae</tp:taxon-name-part></tp:taxon-name>: <tp:taxon-name><tp:taxon-name-part taxon-name-part-type="tribe">Xyleborini</tp:taxon-name-part></tp:taxon-name>), discovered in Florida, U.S.A.</article-title> <source>The Coleopterists Bulletin</source> <volume>65</volume>: <fpage>43</fpage>–<lpage>45</lpage>. <ext-link xlink:type="simple" ext-link-type="doi" xlink:href="10.1649/0010-065X-65.1.43">https://doi.org/10.1649/0010-065X-65.1.43</ext-link></mixed-citation></ref></ref-list></tp:taxon-treatment>
