# Supplementary material for: North American Xyleborini north of Mexico: a review and key to genera and species (Coleoptera, Curculionidae, Scolytinae)
Source: Zookeys. 2018 Jun 19;(768):19–68. doi: 10.3897/zookeys.768.24697 (PMC6019436; doi:10.3897/zookeys.768.24697)
Supplement: XML Treatment for Xylosandrus crassiusculus [file zookeys.768.24697-treatment64.xml]

<!DOCTYPE tp:taxon-treatment
  PUBLIC "-//TaxonX//DTD Taxonomic Treatment Publishing DTD v0 20100105//EN" "tax-treatment-NSO.dtd">
<tp:taxon-treatment xmlns:tp="http://www.plazi.org/taxpub"><tp:treatment-meta><kwd-group><label>Taxon classification</label><kwd><named-content xmlns:xlink="http://www.w3.org/1999/xlink" content-type="kingdom">Animalia</named-content></kwd><kwd><named-content xmlns:xlink="http://www.w3.org/1999/xlink" content-type="order">Coleoptera</named-content></kwd><kwd><named-content xmlns:xlink="http://www.w3.org/1999/xlink" content-type="family">Curculionidae</named-content></kwd></kwd-group><mixed-citation publication-type="journal"><person-group><name><surname>Gomez</surname><given-names>Demian F.</given-names></name><name><surname>Rabaglia</surname><given-names>Robert J.</given-names></name><name><surname>Fairbanks</surname><given-names>Katherine E. O.</given-names></name><name><surname>Hulcr</surname><given-names>Jiri</given-names></name></person-group><article-title>North American <tp:taxon-name><tp:taxon-name-part taxon-name-part-type="tribe">Xyleborini</tp:taxon-name-part></tp:taxon-name> north of Mexico: a review and key to genera and species (<tp:taxon-name><tp:taxon-name-part taxon-name-part-type="order">Coleoptera</tp:taxon-name-part></tp:taxon-name>, <tp:taxon-name><tp:taxon-name-part taxon-name-part-type="family">Curculionidae</tp:taxon-name-part></tp:taxon-name>, <tp:taxon-name><tp:taxon-name-part taxon-name-part-type="subfamily">Scolytinae</tp:taxon-name-part></tp:taxon-name>)</article-title><source>Zookeys</source><day>19</day><month>6</month><year>2018</year><volume>2018</volume><issue>768</issue><fpage>19</fpage><lpage>68</lpage><pub-id pub-id-type="doi">10.3897/zookeys.768.24697</pub-id></mixed-citation></tp:treatment-meta><tp:nomenclature><tp:taxon-name>
              <tp:taxon-name-part taxon-name-part-type="genus" reg="Xylosandrus">Xylosandrus</tp:taxon-name-part>
              <tp:taxon-name-part taxon-name-part-type="species" reg="crassiusculus">crassiusculus</tp:taxon-name-part>
            </tp:taxon-name><tp:taxon-authority>(Motschulsky, 1866)</tp:taxon-authority><xref ref-type="fig" rid="F19">Fig. 19</xref><!--PageBreak--><tp:nomenclature-citation-list><tp:nomenclature-citation><tp:taxon-name>
                  <tp:taxon-name-part taxon-name-part-type="genus" reg="Phloeotrogus">Phloeotrogus</tp:taxon-name-part> <tp:taxon-name-part taxon-name-part-type="species" reg="crassiusculus">crassiusculus</tp:taxon-name-part></tp:taxon-name><comment>Motschulsky, 1866.</comment></tp:nomenclature-citation><tp:nomenclature-citation><tp:taxon-name>
                  <tp:taxon-name-part taxon-name-part-type="genus" reg="Xyleborus">Xyleborus</tp:taxon-name-part> <tp:taxon-name-part taxon-name-part-type="species" reg="semiopacus">semiopacus</tp:taxon-name-part></tp:taxon-name><comment>Eichhoff, 1878. Synonymy Wood 1969.</comment></tp:nomenclature-citation><tp:nomenclature-citation><tp:taxon-name>
                  <tp:taxon-name-part taxon-name-part-type="genus" reg="Xyleborus">Xyleborus</tp:taxon-name-part> <tp:taxon-name-part taxon-name-part-type="species" reg="semigranosus">semigranosus</tp:taxon-name-part></tp:taxon-name><comment>Blandford, 1896. Synonymy Schedl 1959.</comment></tp:nomenclature-citation><tp:nomenclature-citation><tp:taxon-name>
                  <tp:taxon-name-part taxon-name-part-type="genus" reg="Xyleborus">Xyleborus</tp:taxon-name-part> <tp:taxon-name-part taxon-name-part-type="species" reg="ebriosus">ebriosus</tp:taxon-name-part></tp:taxon-name><comment>Niisima, 1909. Synonymy Choo 1983.</comment></tp:nomenclature-citation><tp:nomenclature-citation><tp:taxon-name>
                  <tp:taxon-name-part taxon-name-part-type="genus" reg="Dryocoetes">Dryocoetes</tp:taxon-name-part> <tp:taxon-name-part taxon-name-part-type="species" reg="bengalensis">bengalensis</tp:taxon-name-part></tp:taxon-name><comment>Stebbing, 1908. Synonymy Beeson 1915.</comment></tp:nomenclature-citation><tp:nomenclature-citation><tp:taxon-name>
                  <tp:taxon-name-part taxon-name-part-type="genus" reg="Xyleborus">Xyleborus</tp:taxon-name-part> <tp:taxon-name-part taxon-name-part-type="species" reg="mascarenus">mascarenus</tp:taxon-name-part></tp:taxon-name><comment>Hagedorn, 1908. Synonymy Eggers 1923.</comment></tp:nomenclature-citation><tp:nomenclature-citation><tp:taxon-name>
                  <tp:taxon-name-part taxon-name-part-type="genus" reg="Xyleborus">Xyleborus</tp:taxon-name-part> <tp:taxon-name-part taxon-name-part-type="species" reg="okoumeensis">okoumeensis</tp:taxon-name-part></tp:taxon-name><comment>Schedl, 1935. Synonymy Schedl 1959.</comment></tp:nomenclature-citation><tp:nomenclature-citation><tp:taxon-name>
                  <tp:taxon-name-part taxon-name-part-type="genus" reg="Xyleborus">Xyleborus</tp:taxon-name-part> <tp:taxon-name-part taxon-name-part-type="species" reg="declivigranulatus">declivigranulatus</tp:taxon-name-part></tp:taxon-name><comment>Schedl, 1936. Synonymy Schedl 1959.</comment></tp:nomenclature-citation></tp:nomenclature-citation-list></tp:nomenclature><tp:treatment-sec sec-type="type material" id="SECID0EJFEK"><title>Type material.</title><p>Syntypes female; Ceylon; <abbrev xmlns:xlink="http://www.w3.org/1999/xlink" content-type="institution" xlink:title="Institute of Zoology at Moscow, Moscow" id="ABBRID0EPFEK" xlink:type="simple">IZM</abbrev>.</p></tp:treatment-sec><tp:treatment-sec sec-type="distribution" id="SECID0EUFEK"><title>Distribution.</title><p>Africa; Asia; Central America (introduced): Costa Rica, Guatemala, Panama;, North America (introduced): Antilles, Canada: Ontario; United States: Alabama, Delaware, Florida, Georgia, Hawaii, Indiana, Kentucky, Louisiana, Maryland, Michigan, Mississippi, Missouri, North Carolina, Ohio, Oklahoma, Oregon, South Carolina, Tennessee, Texas, Virginia; Oceania (introduced); South America (introduced): Argentina, Brazil, Fr. Guiana, Uruguay.</p></tp:treatment-sec><tp:treatment-sec sec-type="notes" id="SECID0EZFEK"><title>Notes.</title><p>A widely introduced species around the globe, <italic><tp:taxon-name><tp:taxon-name-part taxon-name-part-type="genus" reg="Xylosandrus">X.</tp:taxon-name-part> <tp:taxon-name-part taxon-name-part-type="species" reg="crassiusculus">crassiusculus</tp:taxon-name-part></tp:taxon-name></italic> has spread in the US along the lower Piedmont region and coastal plain to North Carolina, Louisiana, Florida, and beyond (<xref ref-type="bibr" rid="B8">Atkinson et al. 2012</xref>). The first US record is based on a specimen collected in South Carolina in 1974 (<xref ref-type="bibr" rid="B3">Anderson 1974</xref>, as <italic><tp:taxon-name><tp:taxon-name-part taxon-name-part-type="genus" reg="Xyleborus">Xyleborus</tp:taxon-name-part> <tp:taxon-name-part taxon-name-part-type="species" reg="semiopacus">semiopacus</tp:taxon-name-part></tp:taxon-name></italic>). Distinguished by the confused declivital granules giving the declivity a dull appearance. Causes economic damage in nurseries and stored hardwood lumber (<xref ref-type="bibr" rid="B48">Smith and Hulcr 2015</xref>).</p></tp:treatment-sec><tp:treatment-sec><!--Section generated to contain objects referenced in tp:taxon-treatment.--><fig id="F19" position="float" orientation="portrait"><label>Figure 19.</label><caption><p>Lateral and dorsal views of <italic><tp:taxon-name><tp:taxon-name-part taxon-name-part-type="genus" reg="Xylosandrus">Xylosandrus</tp:taxon-name-part></tp:taxon-name></italic> species. From top left, <italic><tp:taxon-name><tp:taxon-name-part taxon-name-part-type="genus" reg="Xylosandrus">Xylosandrus</tp:taxon-name-part> <tp:taxon-name-part taxon-name-part-type="species" reg="amputatus">amputatus</tp:taxon-name-part></tp:taxon-name></italic>, <italic><tp:taxon-name><tp:taxon-name-part taxon-name-part-type="genus" reg="Xylosandrus">X.</tp:taxon-name-part> <tp:taxon-name-part taxon-name-part-type="species" reg="compactus">compactus</tp:taxon-name-part></tp:taxon-name></italic>, <italic><tp:taxon-name><tp:taxon-name-part taxon-name-part-type="genus" reg="Xylosandrus">X.</tp:taxon-name-part> <tp:taxon-name-part taxon-name-part-type="species" reg="crassiusculus">crassiusculus</tp:taxon-name-part></tp:taxon-name></italic>, <italic><tp:taxon-name><tp:taxon-name-part taxon-name-part-type="genus" reg="Xylosandrus">X.</tp:taxon-name-part> <tp:taxon-name-part taxon-name-part-type="species" reg="curtulus">curtulus</tp:taxon-name-part></tp:taxon-name></italic> and <italic><tp:taxon-name><tp:taxon-name-part taxon-name-part-type="genus" reg="Xylosandrus">X.</tp:taxon-name-part> <tp:taxon-name-part taxon-name-part-type="species" reg="germanus">germanus</tp:taxon-name-part></tp:taxon-name></italic>. Scale bar: 1.0 mm.</p></caption><graphic xmlns:xlink="http://www.w3.org/1999/xlink" xlink:href="zookeys-768-019-g019.jpg" position="float" orientation="portrait" xlink:type="simple" id="oo_211087.jpg"/></fig></tp:treatment-sec><ref-list><ref id="B8"><mixed-citation xmlns:xlink="http://www.w3.org/1999/xlink" xlink:type="simple">
          <person-group><name name-style="western"><surname>Atkinson</surname><given-names>TH</given-names></name><name name-style="western"><surname>Foltz</surname><given-names>JL</given-names></name><name name-style="western"><surname>Wilkinson</surname><given-names>RC</given-names></name><name name-style="western"><surname>Mizell</surname><given-names>RF</given-names></name></person-group> (<year>2012</year>) Featured Creatures: <italic><tp:taxon-name><tp:taxon-name-part taxon-name-part-type="genus">Xylosandrus</tp:taxon-name-part> <tp:taxon-name-part taxon-name-part-type="species">crassiusculus</tp:taxon-name-part></tp:taxon-name></italic> (Motschulsky) (<tp:taxon-name><tp:taxon-name-part taxon-name-part-type="class">Insecta</tp:taxon-name-part></tp:taxon-name>: <tp:taxon-name><tp:taxon-name-part taxon-name-part-type="order">Coleoptera</tp:taxon-name-part></tp:taxon-name>: <tp:taxon-name><tp:taxon-name-part taxon-name-part-type="family">Curculionidae</tp:taxon-name-part></tp:taxon-name>: <tp:taxon-name><tp:taxon-name-part taxon-name-part-type="subfamily">Scolytinae</tp:taxon-name-part></tp:taxon-name>). DPI Circular 310.</mixed-citation></ref><ref id="B3"><mixed-citation xmlns:xlink="http://www.w3.org/1999/xlink" xlink:type="simple">
          <person-group><name name-style="western"><surname>Anderson</surname><given-names>DM</given-names></name></person-group> (<year>1974</year>) <article-title>First record of <italic><tp:taxon-name><tp:taxon-name-part taxon-name-part-type="genus">Xyleborus</tp:taxon-name-part> <tp:taxon-name-part taxon-name-part-type="species">semiopacus</tp:taxon-name-part></tp:taxon-name></italic> in the continental United States (<tp:taxon-name><tp:taxon-name-part taxon-name-part-type="order">Coleoptera</tp:taxon-name-part></tp:taxon-name>, <tp:taxon-name><tp:taxon-name-part taxon-name-part-type="family">Scolytidae</tp:taxon-name-part></tp:taxon-name>).</article-title> <source>United States Department of Agriculture Cooperative Economic Insect Report</source> <volume>24</volume>: <fpage>863</fpage>–<lpage>864</lpage>.</mixed-citation></ref><ref id="B48"><mixed-citation xmlns:xlink="http://www.w3.org/1999/xlink" xlink:type="simple">
          <person-group><name name-style="western"><surname>Smith</surname><given-names>SM</given-names></name><name name-style="western"><surname>Hulcr</surname><given-names>J</given-names></name></person-group> (<year>2015</year>) <article-title><italic><tp:taxon-name><tp:taxon-name-part taxon-name-part-type="genus">Scolytus</tp:taxon-name-part></tp:taxon-name></italic> and other economically important bark and ambrosia beetles.</article-title> In: <person-group><name name-style="western"><surname>Vega</surname><given-names>FE</given-names></name><name name-style="western"><surname>Hofstetter</surname><given-names>RW</given-names></name></person-group> (<role>Eds</role>) <issue-title>Bark Beetles: Biology and Ecology of Native and Invasive Species.</issue-title> <source>Elsevier Inc., San Diego</source>, <fpage>495</fpage>–<lpage>532</lpage>. <ext-link xlink:type="simple" ext-link-type="doi" xlink:href="10.1016/B978-0-12-417156-5.00012-5">https://doi.org/10.1016/B978-0-12-417156-5.00012-5</ext-link></mixed-citation></ref></ref-list></tp:taxon-treatment>
