# Supplementary material for: North American Xyleborini north of Mexico: a review and key to genera and species (Coleoptera, Curculionidae, Scolytinae)
Source: Zookeys. 2018 Jun 19;(768):19–68. doi: 10.3897/zookeys.768.24697 (PMC6019436; doi:10.3897/zookeys.768.24697)
Supplement: XML Treatment for Xylosandrus germanus [file zookeys.768.24697-treatment66.xml]

<!DOCTYPE tp:taxon-treatment
  PUBLIC "-//TaxonX//DTD Taxonomic Treatment Publishing DTD v0 20100105//EN" "tax-treatment-NSO.dtd">
<tp:taxon-treatment xmlns:tp="http://www.plazi.org/taxpub"><tp:treatment-meta><kwd-group><label>Taxon classification</label><kwd><named-content xmlns:xlink="http://www.w3.org/1999/xlink" content-type="kingdom">Animalia</named-content></kwd><kwd><named-content xmlns:xlink="http://www.w3.org/1999/xlink" content-type="order">Coleoptera</named-content></kwd><kwd><named-content xmlns:xlink="http://www.w3.org/1999/xlink" content-type="family">Curculionidae</named-content></kwd></kwd-group><mixed-citation publication-type="journal"><person-group><name><surname>Gomez</surname><given-names>Demian F.</given-names></name><name><surname>Rabaglia</surname><given-names>Robert J.</given-names></name><name><surname>Fairbanks</surname><given-names>Katherine E. O.</given-names></name><name><surname>Hulcr</surname><given-names>Jiri</given-names></name></person-group><article-title>North American <tp:taxon-name><tp:taxon-name-part taxon-name-part-type="tribe">Xyleborini</tp:taxon-name-part></tp:taxon-name> north of Mexico: a review and key to genera and species (<tp:taxon-name><tp:taxon-name-part taxon-name-part-type="order">Coleoptera</tp:taxon-name-part></tp:taxon-name>, <tp:taxon-name><tp:taxon-name-part taxon-name-part-type="family">Curculionidae</tp:taxon-name-part></tp:taxon-name>, <tp:taxon-name><tp:taxon-name-part taxon-name-part-type="subfamily">Scolytinae</tp:taxon-name-part></tp:taxon-name>)</article-title><source>Zookeys</source><day>19</day><month>6</month><year>2018</year><volume>2018</volume><issue>768</issue><fpage>19</fpage><lpage>68</lpage><pub-id pub-id-type="doi">10.3897/zookeys.768.24697</pub-id></mixed-citation></tp:treatment-meta><tp:nomenclature><tp:taxon-name>
              <tp:taxon-name-part taxon-name-part-type="genus" reg="Xylosandrus">Xylosandrus</tp:taxon-name-part>
              <tp:taxon-name-part taxon-name-part-type="species" reg="germanus">germanus</tp:taxon-name-part>
            </tp:taxon-name><tp:taxon-authority>(Blandford, 1894)</tp:taxon-authority><xref ref-type="fig" rid="F19">Fig. 19</xref><!--PageBreak--><tp:nomenclature-citation-list><tp:nomenclature-citation><tp:taxon-name>
                  <tp:taxon-name-part taxon-name-part-type="genus" reg="Xyleborus">Xyleborus</tp:taxon-name-part> <tp:taxon-name-part taxon-name-part-type="species" reg="germanus">germanus</tp:taxon-name-part></tp:taxon-name><comment>Blandford, 1894.</comment></tp:nomenclature-citation><tp:nomenclature-citation><tp:taxon-name>
                  <tp:taxon-name-part taxon-name-part-type="genus" reg="Xyleborus">Xyleborus</tp:taxon-name-part> <tp:taxon-name-part taxon-name-part-type="species" reg="orbatus">orbatus</tp:taxon-name-part></tp:taxon-name><comment>Blandford, 1894. Synonymy Choo 1983.</comment></tp:nomenclature-citation></tp:nomenclature-citation-list></tp:nomenclature><tp:treatment-sec sec-type="type material" id="SECID0EHNEK"><title>Type material.</title><p>Syntypes; Japan; <named-content xmlns:xlink="http://www.w3.org/1999/xlink" content-type="dwc:institutional_code" xlink:type="simple">BMNH</named-content>.</p></tp:treatment-sec><tp:treatment-sec sec-type="distribution" id="SECID0ESNEK"><title>Distribution.</title><p>Asia; Europe (introduced); North America (introduced): Canada: British Columbia, Ontario, Quebec; United States: Alabama, Connecticut, Delaware, Florida, Georgia, Hawaii, Illinois, Indiana, Kentucky, Maine, Maryland, Massachusetts, Michigan, Mississippi, Missouri, New Hampshire, New Jersey, New York, North Carolina, Ohio, Oregon, Pennsylvania, Rhode Island, South Carolina, Tennessee, Vermont, Virginia, West Virginia.</p></tp:treatment-sec><tp:treatment-sec sec-type="notes" id="SECID0EXNEK"><title>Notes.</title><p>Originating from Asia, <italic><tp:taxon-name><tp:taxon-name-part taxon-name-part-type="genus" reg="Xylosandrus">X.</tp:taxon-name-part> <tp:taxon-name-part taxon-name-part-type="species" reg="germanus">germanus</tp:taxon-name-part></tp:taxon-name></italic> has now spread across much of North America, including the Northeast, South and Southeast, and the Pacific Northwest (<xref ref-type="bibr" rid="B53">Weber and McPherson 1982</xref>; <xref ref-type="bibr" rid="B36">LaBonte et al. 2005</xref>); it was first thought to have been introduced into the US in a Long Island area greenhouse in 1932 (<xref ref-type="bibr" rid="B22">Felt 1932</xref>). Distinguished by the black color and the lack of strial setae on declivity.</p><fig id="F19" position="float" orientation="portrait"><label>Figure 19.</label><caption><p>Lateral and dorsal views of <italic><tp:taxon-name><tp:taxon-name-part taxon-name-part-type="genus" reg="Xylosandrus">Xylosandrus</tp:taxon-name-part></tp:taxon-name></italic> species. From top left, <italic><tp:taxon-name><tp:taxon-name-part taxon-name-part-type="genus" reg="Xylosandrus">Xylosandrus</tp:taxon-name-part> <tp:taxon-name-part taxon-name-part-type="species" reg="amputatus">amputatus</tp:taxon-name-part></tp:taxon-name></italic>, <italic><tp:taxon-name><tp:taxon-name-part taxon-name-part-type="genus" reg="Xylosandrus">X.</tp:taxon-name-part> <tp:taxon-name-part taxon-name-part-type="species" reg="compactus">compactus</tp:taxon-name-part></tp:taxon-name></italic>, <italic><tp:taxon-name><tp:taxon-name-part taxon-name-part-type="genus" reg="Xylosandrus">X.</tp:taxon-name-part> <tp:taxon-name-part taxon-name-part-type="species" reg="crassiusculus">crassiusculus</tp:taxon-name-part></tp:taxon-name></italic>, <italic><tp:taxon-name><tp:taxon-name-part taxon-name-part-type="genus" reg="Xylosandrus">X.</tp:taxon-name-part> <tp:taxon-name-part taxon-name-part-type="species" reg="curtulus">curtulus</tp:taxon-name-part></tp:taxon-name></italic> and <italic><tp:taxon-name><tp:taxon-name-part taxon-name-part-type="genus" reg="Xylosandrus">X.</tp:taxon-name-part> <tp:taxon-name-part taxon-name-part-type="species" reg="germanus">germanus</tp:taxon-name-part></tp:taxon-name></italic>. Scale bar: 1.0 mm.</p></caption><graphic xmlns:xlink="http://www.w3.org/1999/xlink" xlink:href="zookeys-768-019-g019.jpg" position="float" orientation="portrait" xlink:type="simple" id="oo_211087.jpg"/></fig></tp:treatment-sec><ref-list><ref id="B53"><mixed-citation xmlns:xlink="http://www.w3.org/1999/xlink" xlink:type="simple">
          <person-group><name name-style="western"><surname>Weber</surname><given-names>BC</given-names></name><name name-style="western"><surname>McPherson</surname><given-names>JE</given-names></name></person-group> (<year>1982</year>) <article-title>The distribution of <italic><tp:taxon-name><tp:taxon-name-part taxon-name-part-type="genus">Xylosandrus</tp:taxon-name-part> <tp:taxon-name-part taxon-name-part-type="species">germanus</tp:taxon-name-part></tp:taxon-name></italic> in America north of Mexico (<tp:taxon-name><tp:taxon-name-part taxon-name-part-type="order">Coleoptera</tp:taxon-name-part></tp:taxon-name>: <tp:taxon-name><tp:taxon-name-part taxon-name-part-type="family">Scolytidae</tp:taxon-name-part></tp:taxon-name>).</article-title> <source>Great Lakes Entomologist</source> <volume>15</volume>: <fpage>171</fpage>–<lpage>174</lpage>.</mixed-citation></ref><ref id="B36"><mixed-citation xmlns:xlink="http://www.w3.org/1999/xlink" xlink:type="simple">
          <person-group><name name-style="western"><surname>LaBonte</surname><given-names>JR</given-names></name><name name-style="western"><surname>Mudge</surname><given-names>AD</given-names></name><name name-style="western"><surname>Johnson</surname><given-names>KJR</given-names></name></person-group> (<year>2005</year>) <article-title>Nonindigenous woodboring <tp:taxon-name><tp:taxon-name-part taxon-name-part-type="order">Coleoptera</tp:taxon-name-part></tp:taxon-name> (<tp:taxon-name><tp:taxon-name-part taxon-name-part-type="family">Cerambycidae</tp:taxon-name-part></tp:taxon-name>, <tp:taxon-name><tp:taxon-name-part taxon-name-part-type="family">Curculionidae</tp:taxon-name-part></tp:taxon-name>: <tp:taxon-name><tp:taxon-name-part taxon-name-part-type="subfamily">Scolytinae</tp:taxon-name-part></tp:taxon-name>) new to Oregon and Washington, 1999–2002: consequences of the intercontinental movement of raw wood products and solid wood packing materials.</article-title> <source>Proceedings of the Entomological Society of Washington</source> <volume>107</volume>: <fpage>554</fpage>–<lpage>564</lpage>.</mixed-citation></ref><ref id="B22"><mixed-citation xmlns:xlink="http://www.w3.org/1999/xlink" xlink:type="simple">
          <person-group><name name-style="western"><surname>Felt</surname><given-names>EP</given-names></name></person-group> (<year>1932</year>) A new pest in greenhouse grown grape stems. Journal of Economic Entomology 25: 418.</mixed-citation></ref></ref-list></tp:taxon-treatment>
